# Supplementary material for: 4-[Bis(3-phenyl-1H-pyrazol-1-yl)meth­yl]benzene-1,2-diol
Source: Acta Crystallogr Sect E Struct Rep Online. 2011 Sep 30;67(Pt 10):o2741. doi: 10.1107/S1600536811037949 (PMC3201530; doi:10.1107/S1600536811037949)
Supplement: Supplementary file 2 [file e-67-o2741-Isup2.hkl]

# 
# h,k,l, Fc-squared, Fo-squared, sigma(Fo-squared) and status flag 
# 
data_I
_shelx_title ' wa1261 in P21/n' 
_shelx_refln_list_code          4 
_shelx_F_calc_maximum      214.49 
_exptl_crystal_F_000       856.00 
_reflns_d_resolution_high  0.8400 
 
loop_ 
 _symmetry_equiv_pos_as_xyz 
 'x, y, z' 
 '-x+1/2, y+1/2, -z+1/2' 
 '-x, -y, -z' 
 'x-1/2, -y-1/2, z-1/2' 
 
_cell_length_a    13.4931 
_cell_length_b     5.6288 
_cell_length_c    26.3087 
_cell_angle_alpha  90.000 
_cell_angle_beta  100.870 
_cell_angle_gamma  90.000 
 
_shelx_F_squared_multiplier     1.000 
 
loop_ 
 _refln_index_h 
 _refln_index_k 
 _refln_index_l 
 _refln_F_squared_calc 
 _refln_F_squared_meas 
 _refln_F_squared_sigma 
 _refln_observed_status 
   4   0   0     1094.15      939.39    260.36 o 
   6   0   0       23.97     -116.84    190.46 o 
   8   0   0      108.70      110.07    187.07 o 
  10   0   0       47.45      -22.44    149.43 o 
  12   0   0      131.10      281.86    167.84 o 
  14   0   0      274.23      375.33    138.91 o 
   1   1   0    21637.44    21098.38    386.44 o 
   2   1   0      242.97      263.00    113.32 o 
   3   1   0     1201.99     1257.23    121.26 o 
   4   1   0     1689.10     1632.58    149.11 o 
   5   1   0     2191.55     2125.26    122.90 o 
   6   1   0     1660.55     1812.13    123.40 o 
   7   1   0      707.28      738.45     91.58 o 
   8   1   0      101.19      227.79    102.19 o 
   9   1   0       85.28      122.97     87.94 o 
  10   1   0      210.93      352.98     95.09 o 
  11   1   0      573.33      678.68    103.31 o 
  12   1   0      386.01      397.79    105.50 o 
  13   1   0       20.90       43.52     91.58 o 
  14   1   0      313.96      475.87     94.37 o 
  15   1   0      912.43      956.13     98.88 o 
   0   2   0      438.89      571.17    156.10 o 
   1   2   0       66.10        6.49    136.41 o 
   2   2   0     3267.72     3153.51    109.67 o 
   3   2   0        0.00       27.81     87.12 o 
   4   2   0        2.99        8.60     81.79 o 
   5   2   0     1490.08     1490.35     91.37 o 
   6   2   0        2.70       36.00     89.25 o 
   7   2   0      106.78      188.76     97.28 o 
   8   2   0       75.15      120.90     89.78 o 
   9   2   0      456.81      522.74     86.33 o 
  10   2   0       16.63       63.75     97.79 o 
  11   2   0       68.70       67.81     80.85 o 
  12   2   0      280.41      464.71     95.03 o 
  13   2   0      199.81      307.63     95.28 o 
  14   2   0      118.29       96.26     81.62 o 
  15   2   0      112.27       87.17     89.08 o 
   1   3   0     1126.07     1197.74     90.20 o 
   2   3   0       32.38      109.82     84.68 o 
   3   3   0      778.25      847.11     75.50 o 
   4   3   0      131.74       83.55     77.80 o 
   5   3   0      482.43      452.80     84.52 o 
   6   3   0      257.15      368.68     84.61 o 
   7   3   0      203.15      241.36     91.22 o 
   8   3   0      231.16      239.70     95.12 o 
   9   3   0        0.06       47.17     93.47 o 
  10   3   0       57.11      -72.66     97.40 o 
  11   3   0      120.02      179.38     90.31 o 
  12   3   0      114.79      225.11    101.51 o 
  13   3   0       16.39       66.64     85.58 o 
  14   3   0       64.11      229.28     93.51 o 
   0   4   0     1191.50     1129.00    207.60 o 
   1   4   0      404.36      446.67     86.23 o 
   2   4   0       67.31      133.09     80.37 o 
   3   4   0       28.70       11.42     71.05 o 
   4   4   0      147.17       94.21     77.16 o 
   5   4   0      172.98      209.69     83.68 o 
   6   4   0        1.71       98.29     84.59 o 
   7   4   0        0.52       76.86     82.59 o 
   8   4   0      148.95      282.09     78.37 o 
   9   4   0        2.11       62.29     87.37 o 
  10   4   0      220.56      129.65     99.62 o 
  11   4   0       64.36       25.19    111.35 o 
  12   4   0      124.16      123.13     95.64 o 
   1   5   0      159.78      195.51     81.90 o 
   2   5   0      603.03      518.82     74.07 o 
   3   5   0      266.09      325.33     77.15 o 
   4   5   0      286.10      249.84     73.41 o 
   5   5   0        3.03       51.64     65.76 o 
   6   5   0      225.03      225.99     86.51 o 
   7   5   0      166.44      232.51     89.22 o 
   8   5   0      490.71      431.15     91.12 o 
   9   5   0        0.38       15.83     85.06 o 
  10   5   0       36.49      164.09    105.19 o 
   0   6   0     1139.17     1054.06    120.62 o 
   1   6   0        8.21       19.50     76.99 o 
   2   6   0      103.32      146.34     92.15 o 
   3   6   0      482.53      541.28     74.41 o 
   4   6   0       69.10      142.09     74.00 o 
   5   6   0      129.73      143.55     74.28 o 
   6   6   0      635.00      557.49     82.67 o 
   7   6   0        1.08      -51.65     86.15 o 
 -15   0   1     1951.40     1877.99    142.81 o 
 -13   0   1       10.20      202.60    157.51 o 
 -11   0   1     1698.25     1599.57    138.35 o 
  -9   0   1     1024.41     1151.18    205.63 o 
  -7   0   1      765.75      668.76    187.64 o 
  -5   0   1      145.82      154.04    176.09 o 
  -3   0   1      321.11      277.15    240.99 o 
   3   0   1      466.86      552.92    259.12 o 
   5   0   1      152.23       94.05    176.27 o 
   7   0   1       17.51       36.50    159.81 o 
   9   0   1     5711.77     5770.22    178.90 o 
  11   0   1      755.16      827.43    181.78 o 
  13   0   1      456.59      410.32    137.34 o 
  15   0   1      330.29      564.46    166.37 o 
 -15   1   1        0.39      -64.37     99.16 o 
 -14   1   1        1.67      103.96    100.78 o 
 -13   1   1      253.68      217.24     83.20 o 
 -12   1   1      909.53      875.54     89.28 o 
 -11   1   1      842.66      860.09    110.59 o 
 -10   1   1       23.00       62.43     97.14 o 
  -9   1   1        1.28       -8.98     99.68 o 
  -8   1   1       59.01       92.24     94.86 o 
  -7   1   1        0.04       33.15    109.59 o 
  -6   1   1        3.49       64.51     91.03 o 
  -5   1   1     2226.39     2221.90    131.91 o 
  -4   1   1      937.34      851.52    120.41 o 
  -3   1   1     2244.36     2197.42    129.50 o 
  -2   1   1        1.25       87.79    113.95 o 
  -1   1   1    15835.43    15798.32    530.09 o 
   0   1   1     2216.97     2222.22    147.82 o 
   1   1   1      343.45      364.09    112.64 o 
   2   1   1       26.67      101.68    120.49 o 
   3   1   1      112.01      596.59    301.06 o 
   4   1   1       41.64       16.54    128.60 o 
   5   1   1      870.06      917.27    115.44 o 
   6   1   1      794.36     1017.13    104.03 o 
   7   1   1      401.81      422.62     98.78 o 
   8   1   1      328.13      266.39    101.86 o 
   9   1   1       75.58      136.49    109.98 o 
  10   1   1      102.03      163.24    106.38 o 
  11   1   1      978.85      917.53     94.62 o 
  12   1   1      109.04      120.58    103.19 o 
  13   1   1      105.01       93.28     94.45 o 
  14   1   1      398.92      306.45     88.62 o 
  15   1   1       78.51      124.91    102.43 o 
 -15   2   1      132.05      250.72     94.89 o 
 -14   2   1      588.29      633.24    102.50 o 
 -13   2   1        0.12       49.76     95.47 o 
 -12   2   1        9.33       67.23     89.90 o 
 -11   2   1      173.45      196.82     79.41 o 
 -10   2   1       52.05      106.53     95.47 o 
  -9   2   1      213.15      204.39     94.30 o 
  -8   2   1      418.55      465.67    108.15 o 
  -7   2   1      211.40      293.11     99.87 o 
  -6   2   1     2880.36     3048.75    104.70 o 
  -5   2   1      298.80      274.71     84.41 o 
  -4   2   1     1404.54     1504.35     99.90 o 
  -3   2   1       11.09      -21.40    107.82 o 
  -2   2   1      985.79      842.96    148.18 o 
  -1   2   1     2305.12     2208.71    121.92 o 
   0   2   1      548.43      511.07    107.81 o 
   1   2   1     2093.36     1993.34    112.70 o 
   2   2   1     2387.66     2127.15    261.01 o 
   3   2   1      516.74      572.23     79.03 o 
   4   2   1      264.71      298.73     78.88 o 
   5   2   1     1466.79     1586.99     90.67 o 
   6   2   1       89.04       98.44     88.53 o 
   7   2   1      150.34      139.70     96.55 o 
   8   2   1      291.94      305.11     79.43 o 
   9   2   1      247.18      261.53     93.12 o 
  10   2   1      379.20      462.69     82.75 o 
  11   2   1     1494.78     1295.10     78.94 o 
  12   2   1      295.19      285.53     83.51 o 
  13   2   1      137.84      179.95     87.51 o 
  14   2   1      234.06      253.68     92.70 o 
 -14   3   1       35.22      148.93    100.27 o 
 -13   3   1      180.19      161.91     88.66 o 
 -12   3   1      159.17      150.12     94.67 o 
 -11   3   1       11.92       43.88     88.03 o 
 -10   3   1        1.86       43.93     96.90 o 
  -9   3   1       43.33       -0.62     80.01 o 
  -8   3   1        0.24       57.67     93.23 o 
  -7   3   1       10.86      -34.62     81.62 o 
  -6   3   1       56.94      141.50     89.32 o 
  -5   3   1      539.92      509.02     87.98 o 
  -4   3   1      238.76      243.39     89.99 o 
  -3   3   1       21.58      106.58     93.37 o 
  -2   3   1      285.51      339.18     84.83 o 
  -1   3   1       15.63        1.85     89.71 o 
   0   3   1        1.80       17.83     83.05 o 
   1   3   1      170.79      229.52    108.57 o 
   2   3   1        8.47      156.32     94.88 o 
   3   3   1       60.57       58.36     82.35 o 
   4   3   1      806.47      773.02     84.24 o 
   5   3   1      873.41      938.68     80.40 o 
   6   3   1      665.15      636.24     87.58 o 
   7   3   1       37.62      143.96     86.53 o 
   8   3   1      139.29      209.33     82.27 o 
   9   3   1      107.97      162.33     93.85 o 
  10   3   1      821.69      808.79     93.34 o 
  11   3   1       78.78      120.35     89.25 o 
  12   3   1       62.00       51.71     98.50 o 
  13   3   1       19.03       87.82     91.34 o 
  14   3   1      127.40      173.14     87.70 o 
 -12   4   1        8.05       35.49     96.31 o 
 -11   4   1      825.36      866.55     93.08 o 
 -10   4   1       78.65      -34.80     97.64 o 
  -9   4   1     1203.02     1133.65     97.10 o 
  -8   4   1      405.93      420.12     80.16 o 
  -7   4   1       36.80       90.34     94.67 o 
  -6   4   1        3.40       26.56     97.29 o 
  -5   4   1      271.95      259.40     78.33 o 
  -4   4   1     1320.56     1300.23     80.44 o 
  -3   4   1     1371.82     1420.45     88.55 o 
  -2   4   1      179.41      203.92     85.67 o 
  -1   4   1      623.26      767.65     96.39 o 
   0   4   1       38.11      -47.85     87.81 o 
   1   4   1      144.05      193.78     76.76 o 
   2   4   1      624.94      562.96     86.37 o 
   3   4   1       30.60       49.63     77.33 o 
   4   4   1       49.68      141.73     82.05 o 
   5   4   1      188.51      153.22     79.21 o 
   6   4   1       22.63      140.94     84.96 o 
   7   4   1       69.28      202.16     80.46 o 
   8   4   1       49.23       76.63     73.26 o 
   9   4   1        9.98      124.98     90.82 o 
  10   4   1        0.11      139.74     98.48 o 
  11   4   1       24.74      -10.39    113.28 o 
  12   4   1       42.02       82.74    112.78 o 
 -10   5   1        6.52       88.60    129.85 o 
  -9   5   1       60.55        2.47     99.51 o 
  -8   5   1      184.36      111.16    100.11 o 
  -7   5   1      301.41      295.71     75.05 o 
  -6   5   1       78.04      132.75     72.34 o 
  -5   5   1      476.17      412.76     68.20 o 
  -4   5   1      347.51      316.91     67.67 o 
  -3   5   1      437.98      405.25     78.85 o 
  -2   5   1      235.95      267.17     74.46 o 
  -1   5   1      684.99      722.93     93.22 o 
   0   5   1      580.18      399.45    100.02 o 
   1   5   1     1058.56     1072.35    103.42 o 
   2   5   1      359.72      402.12     81.47 o 
   3   5   1      247.45      235.23     75.74 o 
   4   5   1      678.42      648.92     79.03 o 
   5   5   1      308.09      223.46     73.73 o 
   6   5   1     1122.13     1060.63     93.89 o 
   7   5   1       12.88      165.12     89.75 o 
   8   5   1       46.46      103.75     92.58 o 
   9   5   1       29.49      130.07     85.15 o 
  10   5   1       13.55       46.88    105.71 o 
  -7   6   1      405.53      383.51     90.10 o 
  -6   6   1      125.04      159.04     83.61 o 
  -5   6   1       74.46      141.71     64.38 o 
  -4   6   1      109.01      139.01     72.64 o 
  -3   6   1      262.03      213.02     79.45 o 
  -2   6   1       72.54       49.55     84.25 o 
  -1   6   1       11.08       48.29     88.47 o 
   0   6   1      203.58      147.61     77.04 o 
   1   6   1       55.08       15.05     82.10 o 
   2   6   1      315.67      256.71     81.40 o 
   3   6   1      595.49      555.88     70.29 o 
   4   6   1        2.59       78.64     72.74 o 
   5   6   1        0.00      176.56     81.94 o 
   6   6   1        1.06        0.56     84.26 o 
 -14   0   2       44.88      107.36    131.45 o 
 -12   0   2     4752.72     5104.37    508.73 o 
 -10   0   2       65.52       54.92    178.08 o 
  -8   0   2     1546.29     1540.49    185.61 o 
  -6   0   2      282.35      252.11    193.34 o 
  -4   0   2     5298.85     5388.69    293.97 o 
   2   0   2       24.74       70.74    170.65 o 
   4   0   2       27.28      -19.78    244.90 o 
   6   0   2      131.04      379.99    198.71 o 
   8   0   2      796.46      767.56    155.73 o 
  10   0   2     1264.40     1429.41    155.00 o 
  12   0   2      393.69      486.47    133.69 o 
  14   0   2      106.34      111.11    132.99 o 
 -15   1   2        1.72       12.66     93.34 o 
 -14   1   2        7.59      140.30     93.87 o 
 -13   1   2        0.73      103.96     98.46 o 
 -12   1   2      160.15      273.09    103.68 o 
 -11   1   2      105.49      179.14     98.49 o 
 -10   1   2       24.78      143.76    103.62 o 
  -9   1   2      878.39      919.95    112.91 o 
  -8   1   2       57.05       41.50    123.98 o 
  -7   1   2        5.61      -63.43    101.06 o 
  -6   1   2       62.18      153.00    108.46 o 
  -5   1   2     4920.75     4951.43    286.11 o 
  -4   1   2     1722.15     1814.06    133.60 o 
  -3   1   2     6338.29     6205.41    208.68 o 
  -2   1   2      980.94     1073.43    146.32 o 
  -1   1   2     1023.12      976.25    187.23 o 
   0   1   2     3575.68     3828.02    169.91 o 
   1   1   2      184.47       95.93    104.48 o 
   2   1   2     1845.30     1921.35    127.00 o 
   3   1   2      213.22     1011.04    260.10 o 
   4   1   2      160.56      118.28    126.29 o 
   5   1   2     2417.38     2564.57    120.86 o 
   6   1   2      455.66      487.14    110.24 o 
   7   1   2        2.00      119.68     90.12 o 
   8   1   2       42.43       35.85     95.59 o 
   9   1   2       77.88      174.35     91.75 o 
  10   1   2      228.14      240.67     97.58 o 
  11   1   2      393.39      492.80    105.14 o 
  12   1   2      798.20      705.71     98.21 o 
  13   1   2       64.15      114.65     94.38 o 
  14   1   2       10.52       17.95     93.53 o 
  15   1   2       11.03       75.94     88.57 o 
 -15   2   2       17.69       62.43     90.14 o 
 -14   2   2      145.34      183.66    101.77 o 
 -13   2   2        0.13       61.15    100.97 o 
 -12   2   2      477.15      561.22     98.21 o 
 -11   2   2       13.42       49.35     91.77 o 
 -10   2   2        4.30       -1.25     93.60 o 
  -9   2   2      144.74       92.48     86.84 o 
  -8   2   2       32.94       97.70     98.34 o 
  -7   2   2        9.00       71.92     96.31 o 
  -6   2   2     2923.68     3270.13    194.49 o 
  -5   2   2      180.87      154.43     85.92 o 
  -4   2   2       83.51      151.72    104.72 o 
  -3   2   2      104.51      151.07     91.50 o 
  -2   2   2     1596.78     1434.39    135.78 o 
  -1   2   2      917.49      887.09    135.08 o 
   0   2   2       14.25        2.21     96.45 o 
   1   2   2     2859.89     2682.44    112.45 o 
   2   2   2       38.55       93.76     96.14 o 
   3   2   2       90.71       88.08     85.17 o 
   4   2   2      207.04      253.35     93.50 o 
   5   2   2        0.25       -6.95     78.16 o 
   6   2   2       16.64       30.75     87.60 o 
   7   2   2        4.02      104.80     88.24 o 
   8   2   2      225.95      316.36     96.83 o 
   9   2   2        0.15       59.02     80.96 o 
  10   2   2      391.57      416.29     82.75 o 
  11   2   2      367.40      424.18     94.15 o 
  12   2   2      172.43      284.82     83.31 o 
  13   2   2      412.81      490.07     86.00 o 
  14   2   2       80.83       96.21     87.40 o 
 -14   3   2       78.80       65.51    104.41 o 
 -13   3   2      283.25      195.66    104.44 o 
 -12   3   2      327.13      337.59     84.33 o 
 -11   3   2       25.52      108.98     88.25 o 
 -10   3   2       48.26       36.33     98.16 o 
  -9   3   2        6.87       93.84     90.58 o 
  -8   3   2        0.04      -13.31     94.86 o 
  -7   3   2       37.25       53.29     88.60 o 
  -6   3   2      133.65       87.80    107.04 o 
  -5   3   2        2.22       32.05     80.07 o 
  -4   3   2      747.62      770.09     95.02 o 
  -3   3   2       54.96       62.55     76.07 o 
  -2   3   2      541.35      624.08     87.48 o 
  -1   3   2     1723.99     1796.14    130.99 o 
   0   3   2      328.72      363.19     79.84 o 
   1   3   2     1254.65     1386.33     96.75 o 
   2   3   2      548.76      650.41     85.90 o 
   3   3   2      154.88      234.26     91.32 o 
   4   3   2      335.38      316.94     80.85 o 
   5   3   2       92.87      195.12     87.46 o 
   6   3   2      714.53      758.38     84.57 o 
   7   3   2       81.10       91.94     82.73 o 
   8   3   2      430.26      514.80     96.92 o 
   9   3   2      371.93      430.12    102.54 o 
  10   3   2       35.47      118.21     90.53 o 
  11   3   2       86.62      102.06     90.44 o 
  12   3   2      439.90      404.79     76.73 o 
  13   3   2        4.78       86.72     90.90 o 
 -12   4   2       49.70      -70.18    115.41 o 
 -11   4   2      361.76      353.50     90.26 o 
 -10   4   2      119.05      174.96     98.21 o 
  -9   4   2       24.09      127.41    112.25 o 
  -8   4   2        3.78      -19.12    109.74 o 
  -7   4   2      195.56      211.35     88.56 o 
  -6   4   2     1538.89     1380.42    122.29 o 
  -5   4   2      142.63      166.56     88.45 o 
  -4   4   2      129.34      156.67     80.94 o 
  -3   4   2       20.78       70.03     76.33 o 
  -2   4   2       25.76      -22.36     83.39 o 
  -1   4   2       42.41      110.41     93.34 o 
   0   4   2        6.08      147.21    102.73 o 
   1   4   2       56.31      164.56     75.77 o 
   2   4   2        0.00       67.86     91.93 o 
   3   4   2        8.54      -27.34     73.33 o 
   4   4   2      170.39      254.06     80.92 o 
   5   4   2      703.83      672.25     90.68 o 
   6   4   2      413.82      407.29     91.09 o 
   7   4   2      638.42      466.53     88.24 o 
   8   4   2      374.67      434.18     79.11 o 
   9   4   2      141.48      154.80     97.52 o 
  10   4   2       20.72       28.67     91.39 o 
  11   4   2      218.57      312.62    101.47 o 
  12   4   2       33.87      153.42     91.54 o 
 -10   5   2       22.43       83.67    129.18 o 
  -9   5   2       71.41      168.81    100.78 o 
  -8   5   2      747.04      696.75     91.73 o 
  -7   5   2       82.00      128.87     82.67 o 
  -6   5   2      132.91      232.67     75.23 o 
  -5   5   2      905.55      847.70     72.28 o 
  -4   5   2      608.20      649.25     80.25 o 
  -3   5   2       59.27       85.90     76.64 o 
  -2   5   2      359.11      346.06     82.01 o 
  -1   5   2        1.50       33.82     90.64 o 
   0   5   2      696.15      752.52     77.57 o 
   1   5   2       85.35       78.04     78.16 o 
   2   5   2      103.18      164.09     73.55 o 
   3   5   2      111.16      145.29     64.75 o 
   4   5   2      387.69      363.77     69.92 o 
   5   5   2      636.43      560.33     85.58 o 
   6   5   2        6.40       59.74     84.38 o 
   7   5   2        0.70      -32.83     96.76 o 
   8   5   2      178.99      212.99     93.14 o 
   9   5   2        9.13      116.05     78.29 o 
  10   5   2       64.29      100.11    101.25 o 
  -7   6   2        0.87       95.17     86.66 o 
  -6   6   2     1024.66      994.34     79.86 o 
  -5   6   2      201.89      201.97     62.43 o 
  -4   6   2       22.76      129.85     73.87 o 
  -3   6   2      370.18      388.90     84.06 o 
  -2   6   2      313.09      222.04     78.41 o 
  -1   6   2        0.89      -51.91     83.34 o 
   0   6   2        7.36      104.55     75.24 o 
   1   6   2      335.22      293.46     78.71 o 
   2   6   2       44.03       40.46     77.93 o 
   3   6   2       11.89       19.46     70.69 o 
   4   6   2        2.50       33.91     66.78 o 
   5   6   2       65.61      149.31     81.03 o 
   6   6   2       12.44       12.26     79.89 o 
 -15   0   3      156.36      182.64    163.16 o 
 -13   0   3      230.25      280.40    156.83 o 
 -11   0   3     1207.57     1077.93    180.84 o 
  -9   0   3      768.53      884.63    182.55 o 
  -7   0   3      153.32      194.82    146.73 o 
  -5   0   3      192.92      124.22    206.44 o 
  -3   0   3    16958.38    16668.32    562.74 o 
   3   0   3     5490.98     5313.51    237.97 o 
   5   0   3        3.62      -26.93    142.23 o 
   7   0   3      111.95      173.90    193.36 o 
   9   0   3      646.18      865.53    251.87 o 
  11   0   3      163.08      295.39    276.85 o 
  13   0   3      364.16      231.13    163.46 o 
  15   0   3        8.73      -10.45    162.02 o 
 -15   1   3        9.42       86.47     91.99 o 
 -14   1   3      361.66      269.62     92.07 o 
 -13   1   3      825.78      662.75     88.51 o 
 -12   1   3     1132.73     1015.94    105.12 o 
 -11   1   3       21.02      112.81     98.30 o 
 -10   1   3      166.06      256.07    125.52 o 
  -9   1   3       62.14       21.08    112.18 o 
  -8   1   3      156.69      209.09    122.37 o 
  -7   1   3      208.56      316.65    118.14 o 
  -6   1   3        0.11       19.08    117.80 o 
  -5   1   3      545.69      404.10    123.04 o 
  -4   1   3     4209.21     4087.91    153.34 o 
  -3   1   3       31.07      670.75    242.72 o 
  -2   1   3     8126.15     7831.47    231.09 o 
  -1   1   3    12009.81    11532.09    314.11 o 
   0   1   3     3192.69     3162.12    119.39 o 
   1   1   3      643.07      936.69    148.56 o 
   2   1   3     8927.20     9100.33    168.74 o 
   3   1   3     3416.51     3242.31    139.05 o 
   4   1   3      438.25      341.53    112.70 o 
   5   1   3      628.55      574.65    112.52 o 
   6   1   3      168.92      157.45     97.86 o 
   7   1   3      156.21      113.09     98.42 o 
   8   1   3        0.01      -44.07    102.38 o 
   9   1   3        9.41      133.42     99.18 o 
  10   1   3      139.24      136.73     90.45 o 
  11   1   3        0.89       33.70     82.83 o 
  12   1   3      241.95      269.54    102.44 o 
  13   1   3       11.94       -3.19     77.79 o 
  14   1   3        8.98      100.81     91.60 o 
  15   1   3       11.66       35.97     96.68 o 
 -15   2   3      219.54      283.68    104.47 o 
 -14   2   3        0.17       77.68    104.75 o 
 -13   2   3      166.50      163.93     91.90 o 
 -12   2   3        2.73       22.74     84.21 o 
 -11   2   3       68.24      118.67     84.71 o 
 -10   2   3        0.27      -40.75     85.67 o 
  -9   2   3        0.25       94.90     97.48 o 
  -8   2   3      163.26      274.20     99.17 o 
  -7   2   3     1801.86     2008.17     99.06 o 
  -6   2   3       11.29       25.13    104.10 o 
  -5   2   3       93.45      193.51     96.85 o 
  -4   2   3        0.76       77.81     94.01 o 
  -3   2   3      874.30     1068.60    123.09 o 
  -2   2   3     1188.01     1179.19     98.07 o 
  -1   2   3      576.20      544.08    123.06 o 
   0   2   3       53.37       44.44     84.29 o 
   1   2   3     1051.02     1033.71     81.36 o 
   2   2   3     1326.17     1513.88     89.79 o 
   3   2   3        0.76       -4.03     85.01 o 
   4   2   3      174.00      210.41     81.10 o 
   5   2   3     1948.89     2132.75     82.59 o 
   6   2   3      447.54      498.95     90.47 o 
   7   2   3      153.82      211.62     78.21 o 
   8   2   3       85.47       65.00     82.31 o 
   9   2   3       46.27       -6.00     95.66 o 
  10   2   3     1935.30     1931.11     89.93 o 
  11   2   3      950.99      910.27     88.15 o 
  12   2   3      110.16      172.23     98.88 o 
  13   2   3        0.28       85.94     83.53 o 
  14   2   3        2.15       73.92     75.02 o 
 -14   3   3       43.32      143.79     93.72 o 
 -13   3   3        1.92      156.70    104.73 o 
 -12   3   3       17.52       75.32     82.04 o 
 -11   3   3      134.13      223.28     92.64 o 
 -10   3   3       17.98       83.70     99.92 o 
  -9   3   3      547.30      529.93    105.03 o 
  -8   3   3      445.19      385.03    109.42 o 
  -7   3   3       22.40       63.53     85.87 o 
  -6   3   3      101.22      -44.04    121.17 o 
  -5   3   3      718.51      766.70     91.53 o 
  -4   3   3      182.44      262.91     94.54 o 
  -3   3   3     1670.99     1767.10    101.90 o 
  -2   3   3       22.87       26.86     91.72 o 
  -1   3   3       89.72      117.37     79.24 o 
   0   3   3      145.00      171.26     99.06 o 
   1   3   3     2545.85     2774.20    158.77 o 
   2   3   3      106.68       48.91     71.58 o 
   3   3   3     1563.47     1568.54     94.39 o 
   4   3   3      388.53      431.54     86.41 o 
   5   3   3      155.78      212.20     74.01 o 
   6   3   3      183.74      274.87     95.82 o 
   7   3   3      320.23      276.03     84.70 o 
   8   3   3      337.80      399.25     96.92 o 
   9   3   3        0.37       89.54     92.07 o 
  10   3   3       46.05       35.20     85.30 o 
  11   3   3      660.34      726.74     79.57 o 
  12   3   3      132.67      127.39     88.88 o 
  13   3   3      193.20      188.49     91.87 o 
 -12   4   3       12.80       18.29    114.70 o 
 -11   4   3        1.49       -9.31    128.13 o 
 -10   4   3      115.76      151.54    102.93 o 
  -9   4   3      390.16      387.64    112.40 o 
  -8   4   3      150.82      122.97    113.81 o 
  -7   4   3       96.62      187.47     92.15 o 
  -6   4   3      496.28      490.36     83.28 o 
  -5   4   3        1.17       65.20     76.00 o 
  -4   4   3      101.00      184.69     91.69 o 
  -3   4   3        0.05       80.99     86.04 o 
  -2   4   3      128.22      150.63     84.37 o 
  -1   4   3      139.36      128.57     76.25 o 
   0   4   3        1.13      107.53     80.30 o 
   1   4   3       14.03       39.12     70.52 o 
   2   4   3        0.00      151.58     84.99 o 
   3   4   3       48.73      116.43     68.51 o 
   4   4   3     1038.51      993.62     76.04 o 
   5   4   3      155.62      238.25     89.02 o 
   6   4   3       67.75      106.72     91.65 o 
   7   4   3       29.60       62.07     84.96 o 
   8   4   3       43.29      122.71     82.57 o 
   9   4   3      226.19      242.61     99.56 o 
  10   4   3       54.15       69.50    109.26 o 
  11   4   3       23.39      135.83     86.03 o 
  12   4   3       40.42       82.66     85.70 o 
 -10   5   3      146.01      146.16    104.86 o 
  -9   5   3       25.55      168.93     94.92 o 
  -8   5   3        0.75      123.43     77.74 o 
  -7   5   3        5.49      126.12     81.96 o 
  -6   5   3      322.41      366.30     72.59 o 
  -5   5   3        8.87       17.67     66.22 o 
  -4   5   3       65.08      108.58     83.14 o 
  -3   5   3        0.45       30.93     83.47 o 
  -2   5   3      244.45      318.90     67.82 o 
  -1   5   3      103.72      174.95     98.62 o 
   0   5   3       24.20      151.00     97.71 o 
   1   5   3        4.60       69.83     84.18 o 
   2   5   3      193.35      218.87     83.32 o 
   3   5   3      233.35      485.83     88.12 o 
   4   5   3      608.80      504.91     72.74 o 
   5   5   3       40.30       47.85     77.93 o 
   6   5   3       61.79      119.15     98.37 o 
   7   5   3       15.71       16.47     76.95 o 
   8   5   3       36.76      167.23     93.17 o 
   9   5   3       91.72      170.10     96.12 o 
  10   5   3       28.98      166.43    119.71 o 
  -7   6   3        1.79       82.80     87.58 o 
  -6   6   3      230.66      228.44     70.18 o 
  -5   6   3        3.24      102.70     69.65 o 
  -4   6   3       29.02      121.44     77.32 o 
  -3   6   3       56.33      148.40     92.40 o 
  -2   6   3       41.11       62.16     75.25 o 
  -1   6   3       14.63       78.43     66.35 o 
   0   6   3       72.74      189.41     77.80 o 
   1   6   3        3.97       83.22     82.18 o 
   2   6   3        8.64       93.09     81.37 o 
   3   6   3     1033.24      859.28     73.51 o 
   4   6   3        1.55       98.56     65.30 o 
   5   6   3        0.63       80.85     76.17 o 
   6   6   3       48.46       98.57     70.42 o 
 -16   0   4       85.53       -6.32    176.01 o 
 -14   0   4        5.53        5.98    163.98 o 
 -12   0   4       24.84      144.39    169.18 o 
 -10   0   4       49.86      107.74    174.79 o 
  -8   0   4      444.79      331.95    169.84 o 
  -6   0   4     2337.24     2553.83    214.17 o 
  -4   0   4    12215.30    10780.19    850.73 o 
  -2   0   4        9.09       17.21    236.49 o 
   2   0   4    46007.51    36876.28   4087.37 o 
   4   0   4        0.29      -12.67    158.47 o 
   6   0   4      561.68      799.84    171.60 o 
   8   0   4      940.50      860.41    188.02 o 
  10   0   4     1003.72     1024.25    199.58 o 
  12   0   4        1.70        5.83    185.33 o 
  14   0   4        7.70       54.38    161.96 o 
 -15   1   4      126.44      249.63     96.92 o 
 -14   1   4        1.80        9.25     80.44 o 
 -13   1   4      955.78      973.26     85.25 o 
 -12   1   4       63.60       19.04    100.02 o 
 -11   1   4      304.18      289.04    124.86 o 
 -10   1   4      221.55      190.44    116.87 o 
  -9   1   4       64.57      124.14    105.27 o 
  -8   1   4      496.14      563.10    122.35 o 
  -7   1   4       28.81       66.04    110.36 o 
  -6   1   4       15.19      101.08     93.86 o 
  -5   1   4      476.60      425.02    114.37 o 
  -4   1   4     2357.66     2438.29    135.36 o 
  -3   1   4    11955.24    10871.04    461.93 o 
  -2   1   4      269.43      181.57    182.60 o 
  -1   1   4      337.36      224.98    122.02 o 
   0   1   4     9244.88     9268.01    182.48 o 
   1   1   4     6469.30     6392.63    155.30 o 
   2   1   4    11699.42    11321.26    216.55 o 
   3   1   4     4153.22     3926.90    185.09 o 
   4   1   4       53.02       76.72    118.88 o 
   5   1   4      504.79      518.28     91.98 o 
   6   1   4       21.58        6.63    108.27 o 
   7   1   4       57.79       -0.61     98.34 o 
   8   1   4     1320.26     1530.94     99.86 o 
   9   1   4       54.52       82.80     99.05 o 
  10   1   4        4.07       97.91     92.22 o 
  11   1   4      205.23      227.66     95.80 o 
  12   1   4        3.43       45.92     84.19 o 
  13   1   4       10.34      -78.54     94.67 o 
  14   1   4       58.87       65.82     87.99 o 
  15   1   4      115.53      219.78     99.72 o 
 -15   2   4       11.93       43.57    105.37 o 
 -14   2   4      170.83      209.37    106.82 o 
 -13   2   4       24.94       33.04     79.81 o 
 -12   2   4      128.04       81.09     89.89 o 
 -11   2   4        1.89       10.79     93.05 o 
 -10   2   4      195.03      203.39     87.33 o 
  -9   2   4       89.27      115.16     89.01 o 
  -8   2   4       46.26       39.19     93.78 o 
  -7   2   4      503.25      466.04     97.98 o 
  -6   2   4      426.81      452.29    116.39 o 
  -5   2   4        0.24       14.88    105.78 o 
  -4   2   4      290.87      298.32    106.97 o 
  -3   2   4      537.61      429.36    111.37 o 
  -2   2   4      300.67      230.14    104.79 o 
  -1   2   4      367.33      292.95    113.25 o 
   0   2   4      648.17      716.32     95.49 o 
   1   2   4     5032.52     5313.53    103.83 o 
   2   2   4     1236.82     1210.37     91.16 o 
   3   2   4      323.33      351.69     97.18 o 
   4   2   4      365.53      371.98     81.13 o 
   5   2   4       20.98       72.56     86.95 o 
   6   2   4      529.63      532.08     82.32 o 
   7   2   4        5.01      183.24    105.67 o 
   8   2   4      352.53      355.10     91.23 o 
   9   2   4        0.01      114.12     99.23 o 
  10   2   4       55.43      131.75     77.94 o 
  11   2   4      161.11      155.21     79.54 o 
  12   2   4       92.76       94.91     89.60 o 
  13   2   4      183.84      196.72     84.15 o 
  14   2   4       32.58      134.51    100.88 o 
 -14   3   4        2.68       53.24    118.54 o 
 -13   3   4        0.93      107.98     90.57 o 
 -12   3   4       95.06      116.20    114.76 o 
 -11   3   4      310.39      306.37     93.57 o 
 -10   3   4      283.51      231.66    109.90 o 
  -9   3   4      337.66      277.34    114.83 o 
  -8   3   4      337.29      360.63    100.52 o 
  -7   3   4       25.07      176.49    117.86 o 
  -6   3   4      634.93      631.33     94.99 o 
  -5   3   4       19.20       43.13    100.32 o 
  -4   3   4      719.65      801.23     87.78 o 
  -3   3   4       19.40       71.10    102.84 o 
  -2   3   4      456.19      508.29     91.22 o 
  -1   3   4     3764.54     4029.11    126.16 o 
   0   3   4        0.10       87.47    108.18 o 
   1   3   4      646.01      739.87     82.45 o 
   2   3   4      172.51      206.11     85.08 o 
   3   3   4       33.50      153.20    100.88 o 
   4   3   4      394.48      434.84     80.49 o 
   5   3   4       13.77      116.79     81.41 o 
   6   3   4      198.47      171.75     78.00 o 
   7   3   4       10.80       69.52     96.75 o 
   8   3   4       20.41       76.07     85.97 o 
   9   3   4      300.97      330.14     85.57 o 
  10   3   4      850.48      815.01     88.31 o 
  11   3   4      150.34      215.75     92.93 o 
  12   3   4       47.18      126.67     89.43 o 
  13   3   4        9.87       10.71     94.73 o 
 -12   4   4       48.34      165.14    139.96 o 
 -11   4   4       49.58       95.02    127.07 o 
 -10   4   4       21.68       68.68    114.28 o 
  -9   4   4      404.01      456.03    136.87 o 
  -8   4   4      139.72      121.19     91.76 o 
  -7   4   4       35.59      110.18     76.96 o 
  -6   4   4       66.33       88.48     82.24 o 
  -5   4   4        0.57       44.16     86.17 o 
  -4   4   4        7.56       63.28     71.95 o 
  -3   4   4      180.50      277.04     90.49 o 
  -2   4   4      948.26      969.46     87.80 o 
  -1   4   4      131.43      245.53     85.18 o 
   0   4   4      229.08      227.95    101.00 o 
   1   4   4      121.09      183.72    101.63 o 
   2   4   4      767.65      707.09     73.25 o 
   3   4   4        0.49      102.62     68.36 o 
   4   4   4     2571.08     2614.06    110.19 o 
   5   4   4      244.21      215.41     83.40 o 
   6   4   4     1004.98      968.07     88.60 o 
   7   4   4      128.02      112.85     86.23 o 
   8   4   4        3.21       62.22     98.42 o 
   9   4   4        6.38       33.02     98.68 o 
  10   4   4       96.11       96.27     82.94 o 
  11   4   4        6.39      -18.56     77.93 o 
  12   4   4       12.16       52.32     88.86 o 
 -10   5   4       19.80      -35.57    103.02 o 
  -9   5   4       67.52       73.94     78.43 o 
  -8   5   4        1.11       20.19     82.30 o 
  -7   5   4       88.20       57.47     75.95 o 
  -6   5   4        3.82       90.31     76.26 o 
  -5   5   4       16.65      123.16     72.21 o 
  -4   5   4       20.81      -12.95     77.06 o 
  -3   5   4      276.01      262.34     74.21 o 
  -2   5   4        0.10      -18.68     76.93 o 
  -1   5   4       27.95       -0.22     88.72 o 
   0   5   4       24.03      115.71     85.13 o 
   1   5   4      131.31       55.39     72.91 o 
   2   5   4     2479.62     2406.30     82.87 o 
   3   5   4       95.11      242.26     75.17 o 
   4   5   4      231.50      242.15     92.75 o 
   5   5   4      147.33      161.40     79.42 o 
   6   5   4      176.58      148.66     78.81 o 
   7   5   4       41.11       95.28     73.01 o 
   8   5   4      187.82      199.30     85.26 o 
   9   5   4      230.95      224.88    103.42 o 
  -7   6   4        0.36       64.77     86.28 o 
  -6   6   4       25.44       58.41     79.47 o 
  -5   6   4       12.63       80.87     73.83 o 
  -4   6   4       62.43      149.40     74.56 o 
  -3   6   4        0.05       43.77     78.11 o 
  -2   6   4       16.90      151.11     89.55 o 
  -1   6   4      237.10      281.22     90.71 o 
   0   6   4        1.40        0.72     75.03 o 
   1   6   4      264.01      132.74     74.94 o 
   2   6   4      921.23      849.34     69.23 o 
   3   6   4        0.34       95.05     71.47 o 
   4   6   4      308.95      292.79     70.82 o 
   5   6   4       34.51       48.87     79.07 o 
   6   6   4        6.32       21.40     76.62 o 
 -15   0   5       35.68       21.70    156.70 o 
 -13   0   5     2813.76     2649.90    415.24 o 
 -11   0   5      278.50      241.43    170.12 o 
  -9   0   5       28.85       51.47    175.46 o 
  -7   0   5     2371.07     2566.75    192.27 o 
  -5   0   5     2410.90     2371.09    209.97 o 
  -3   0   5     9969.91     9743.83    531.31 o 
  -1   0   5     6997.47     6744.75    455.61 o 
   1   0   5     1109.96      797.88    222.63 o 
   3   0   5    14004.94    13094.77    354.27 o 
   5   0   5     1288.01     1314.48    144.32 o 
   7   0   5     4473.07     4492.53    681.29 o 
   9   0   5      452.58      319.56    171.34 o 
  11   0   5      116.02       62.89    129.91 o 
  13   0   5      321.05      444.93    168.29 o 
  15   0   5      314.54      376.49    117.30 o 
 -15   1   5        0.98       15.52     83.48 o 
 -14   1   5      467.02      468.96     91.23 o 
 -13   1   5        0.03      -16.61     83.63 o 
 -12   1   5      609.13      525.36     96.72 o 
 -11   1   5      656.95      681.35    127.86 o 
 -10   1   5       87.39      114.96    126.51 o 
  -9   1   5       27.43      102.21    109.80 o 
  -8   1   5      491.16      601.06    132.73 o 
  -7   1   5     3429.12     3575.25    221.98 o 
  -6   1   5       99.15      127.38    111.98 o 
  -5   1   5      644.77      645.29    116.23 o 
  -4   1   5     1261.90     1131.09    172.91 o 
  -3   1   5     6160.50     5503.54    273.02 o 
  -2   1   5     2820.87     2478.67    197.17 o 
  -1   1   5    10460.13    10174.92    232.75 o 
   0   1   5     2366.44     2492.72    121.50 o 
   1   1   5     6625.34     6259.70    161.47 o 
   2   1   5    11252.32    10806.79    287.74 o 
   3   1   5     1445.13     1286.74    109.82 o 
   4   1   5      451.86      305.50     99.86 o 
   5   1   5      448.18      469.32    100.52 o 
   6   1   5      889.61      894.86     98.43 o 
   7   1   5      778.68      867.60    102.58 o 
   8   1   5     1302.28     1390.41    162.07 o 
   9   1   5      967.21      902.56     91.53 o 
  10   1   5     1601.67     1759.34    117.23 o 
  11   1   5      639.84      628.47     87.72 o 
  12   1   5        5.67       27.48     80.26 o 
  13   1   5      195.72      190.65     75.43 o 
  14   1   5       46.75       95.57     84.85 o 
 -15   2   5      278.03      389.54     94.72 o 
 -14   2   5      153.75      196.72    102.60 o 
 -13   2   5       20.29       40.45     95.87 o 
 -12   2   5      291.30      294.17     86.71 o 
 -11   2   5        1.74      -24.31    102.30 o 
 -10   2   5      162.36      130.95     88.29 o 
  -9   2   5       19.42      106.75     95.37 o 
  -8   2   5      279.45      263.42    103.83 o 
  -7   2   5      996.12     1172.12    117.36 o 
  -6   2   5       10.33      149.85    117.54 o 
  -5   2   5     1020.76     1034.33    126.81 o 
  -4   2   5      385.99      397.78    119.98 o 
  -3   2   5     1113.34     1096.30    110.89 o 
  -2   2   5      372.68      331.28    120.46 o 
  -1   2   5     3601.25     3603.77    140.46 o 
   0   2   5     2617.99     2754.15     96.75 o 
   1   2   5       38.41       -8.64     94.09 o 
   2   2   5     3266.13     3182.51    117.01 o 
   3   2   5     1352.49     1343.12     88.04 o 
   4   2   5       52.40       11.89     75.86 o 
   5   2   5      280.27      330.03     72.39 o 
   6   2   5        1.93       16.75    109.00 o 
   7   2   5      291.02      338.68     91.40 o 
   8   2   5      853.30      818.72     84.58 o 
   9   2   5      474.52      465.73    108.72 o 
  10   2   5     1769.89     1675.54     92.12 o 
  11   2   5       53.25       88.59     85.94 o 
  12   2   5       77.22       78.05     90.10 o 
  13   2   5      110.85      116.78     75.50 o 
  14   2   5      304.89      199.71     93.75 o 
 -14   3   5       25.84       71.83    117.23 o 
 -13   3   5       16.35       93.61    102.19 o 
 -12   3   5       59.69      223.66    104.30 o 
 -11   3   5      716.53      746.86    114.04 o 
 -10   3   5      197.45      230.76     97.98 o 
  -9   3   5       41.35       23.04    116.06 o 
  -8   3   5       18.74      111.23    119.22 o 
  -7   3   5       51.58      115.33     95.05 o 
  -6   3   5       13.77       92.17     89.90 o 
  -5   3   5      208.28      181.22     90.76 o 
  -4   3   5       24.89        4.41     86.24 o 
  -3   3   5      270.21      300.35    105.60 o 
  -2   3   5      123.79      182.22     91.42 o 
  -1   3   5     1258.56     1444.58    113.75 o 
   0   3   5      193.31      289.03     81.32 o 
   1   3   5        7.38       13.64     86.89 o 
   2   3   5      172.88      157.55     75.99 o 
   3   3   5      464.19      358.91     92.44 o 
   4   3   5        2.76      -40.16     74.99 o 
   5   3   5      678.38      771.91     73.02 o 
   6   3   5      294.99      286.99     83.03 o 
   7   3   5      146.41      335.25     97.48 o 
   8   3   5       34.30       -9.14     87.65 o 
   9   3   5       72.50      154.10     83.52 o 
  10   3   5      271.83      271.14     80.98 o 
  11   3   5        1.38       -2.26     91.59 o 
  12   3   5        1.22      126.95     83.80 o 
  13   3   5       75.09      272.02     94.62 o 
 -12   4   5       22.71      104.15    137.90 o 
 -11   4   5        0.51       11.94    101.23 o 
 -10   4   5       35.68      140.55    119.24 o 
  -9   4   5     1069.79      908.50    123.96 o 
  -8   4   5      189.88      237.18     93.25 o 
  -7   4   5      423.74      319.68     89.24 o 
  -6   4   5        0.01       58.45     81.53 o 
  -5   4   5        0.02       28.69     81.85 o 
  -4   4   5      486.16      408.42     90.74 o 
  -3   4   5      533.06      561.19     92.89 o 
  -2   4   5       38.31       95.77     75.03 o 
  -1   4   5       26.33      119.80     74.58 o 
   0   4   5      188.33      244.55     93.03 o 
   1   4   5      959.95      914.87     80.92 o 
   2   4   5      257.14      279.51     67.35 o 
   3   4   5        1.10       -6.54     62.45 o 
   4   4   5      144.36      122.41     79.45 o 
   5   4   5      294.49      266.55     87.49 o 
   6   4   5      333.35      409.13     91.70 o 
   7   4   5       53.87       39.15     84.61 o 
   8   4   5        5.30       68.31     83.08 o 
   9   4   5       10.70       23.54     98.90 o 
  10   4   5        6.37       -4.46     81.88 o 
  11   4   5      255.20      300.30    100.79 o 
 -10   5   5       16.58      -55.24     96.75 o 
  -9   5   5       25.05       28.83     91.58 o 
  -8   5   5      608.67      592.19     81.25 o 
  -7   5   5       84.84       47.02     83.51 o 
  -6   5   5       27.43      144.71     76.02 o 
  -5   5   5      239.44      237.35     72.72 o 
  -4   5   5       44.23       60.41     77.57 o 
  -3   5   5       15.42       39.10     68.62 o 
  -2   5   5      100.25      133.65     72.36 o 
  -1   5   5      108.83      131.22     89.84 o 
   0   5   5       46.83      110.14     91.08 o 
   1   5   5      425.65      417.31     80.57 o 
   2   5   5      345.08      546.61     76.93 o 
   3   5   5      175.27      188.19     71.71 o 
   4   5   5       37.24       93.96     77.75 o 
   5   5   5      847.81      796.48     79.49 o 
   6   5   5       13.99       90.06     73.14 o 
   7   5   5        0.62       45.92     72.49 o 
   8   5   5      283.56      283.09     84.00 o 
   9   5   5       39.16      142.52    102.42 o 
  -7   6   5      122.41      101.63     85.14 o 
  -6   6   5        6.27       77.46     75.15 o 
  -5   6   5      100.18      197.59     70.18 o 
  -4   6   5       52.88       93.23     69.16 o 
  -3   6   5        4.79       38.01     81.82 o 
  -2   6   5       32.95      124.62     82.89 o 
  -1   6   5      176.75      155.48     75.14 o 
   0   6   5      313.94      311.68     68.79 o 
   1   6   5      267.79      225.24     68.74 o 
   2   6   5      463.04      378.35     79.48 o 
   3   6   5       89.75      101.22     80.88 o 
   4   6   5      400.66      457.04     82.96 o 
   5   6   5       89.53      108.18     80.78 o 
   6   6   5       49.88       12.17     80.89 o 
 -16   0   6      375.31      255.31    159.55 o 
 -14   0   6       56.64       70.86    153.10 o 
 -12   0   6        8.42      -15.97    162.10 o 
 -10   0   6      431.31      498.05    175.04 o 
  -8   0   6     1745.52     2033.86    188.36 o 
  -6   0   6     2930.63     3100.95    325.10 o 
  -4   0   6     2649.41     2215.76    372.87 o 
  -2   0   6    40295.20    39066.09    992.21 o 
   0   0   6     2093.28     1983.59    206.21 o 
   2   0   6     9394.58     7912.15    274.91 o 
   4   0   6      262.43      163.90    163.19 o 
   6   0   6      696.43      802.37    138.53 o 
   8   0   6      154.04       74.12    144.75 o 
  10   0   6      379.94      347.92    117.16 o 
  12   0   6       72.31       57.79    125.63 o 
  14   0   6       76.97      144.55    128.48 o 
 -15   1   6       18.14       99.76     87.06 o 
 -14   1   6        3.42      118.17     92.17 o 
 -13   1   6      119.57       94.97     86.46 o 
 -12   1   6      237.36      266.20     94.70 o 
 -11   1   6      350.59      458.68    114.16 o 
 -10   1   6       54.11      120.19    119.49 o 
  -9   1   6      273.86      257.00    128.95 o 
  -8   1   6      242.41      219.77    131.16 o 
  -7   1   6      210.51      272.00    122.10 o 
  -6   1   6      171.44      142.23    123.50 o 
  -5   1   6      347.71      421.94    141.57 o 
  -4   1   6     1956.54     1684.81    201.44 o 
  -3   1   6     3323.70     2756.75    286.06 o 
  -2   1   6     4725.48     4277.09    174.13 o 
  -1   1   6    11456.63    11165.93    237.72 o 
   0   1   6     1235.03     1851.86    295.45 o 
   1   1   6     2086.62     1969.48    137.90 o 
   2   1   6     6994.19     6883.91    158.22 o 
   3   1   6        0.12       16.66     96.97 o 
   4   1   6       56.99       12.31    110.03 o 
   5   1   6      808.94      722.52    112.80 o 
   6   1   6      122.16      167.26     97.26 o 
   7   1   6      340.13      231.99    117.11 o 
   8   1   6      195.76      144.57    101.52 o 
   9   1   6      481.37      540.30     84.01 o 
  10   1   6      277.02      261.17     84.88 o 
  11   1   6       62.42       96.60     82.98 o 
  12   1   6      251.12      357.37    101.30 o 
  13   1   6      326.46      405.17     96.32 o 
  14   1   6       57.26       35.59    100.56 o 
 -15   2   6       19.91       -1.52    109.00 o 
 -14   2   6        6.48      166.22    110.16 o 
 -13   2   6        2.82      109.70     96.84 o 
 -12   2   6      146.71      177.70    106.16 o 
 -11   2   6        0.51       -4.69    108.00 o 
 -10   2   6        7.62      105.90     96.42 o 
  -9   2   6      400.50      457.18     95.77 o 
  -8   2   6       40.07       50.29    108.90 o 
  -7   2   6        6.94        9.56    115.72 o 
  -6   2   6      129.82      175.52    143.54 o 
  -5   2   6        3.22       57.09    103.08 o 
  -4   2   6     2349.19     2665.94    123.40 o 
  -3   2   6        2.00       48.79    129.45 o 
  -2   2   6      757.39      707.76    101.80 o 
  -1   2   6     5883.11     6065.20    131.71 o 
   0   2   6      696.53      736.14     84.91 o 
   1   2   6     1495.76     1638.96     87.24 o 
   2   2   6     1622.22     1677.62    100.54 o 
   3   2   6      806.19      794.68     81.33 o 
   4   2   6      333.34      273.17     82.71 o 
   5   2   6      304.41      295.72     72.45 o 
   6   2   6       75.99      201.46     92.23 o 
   7   2   6       52.55      141.03     91.51 o 
   8   2   6      313.73      305.47     91.26 o 
   9   2   6      169.05      146.87     96.46 o 
  10   2   6      303.18      266.72     88.07 o 
  11   2   6      103.63      116.45     91.41 o 
  12   2   6       74.43       63.35     83.36 o 
  13   2   6      168.07      254.52     83.48 o 
  14   2   6       64.02      115.63     88.52 o 
 -14   3   6        0.03      188.99    144.58 o 
 -13   3   6        9.02       54.41    117.69 o 
 -12   3   6       46.86      223.93    144.82 o 
 -11   3   6        6.40      370.90    161.98 o 
 -10   3   6      973.17      838.04    123.18 o 
  -9   3   6        0.49       18.92     99.74 o 
  -8   3   6      324.75      254.75    119.33 o 
  -7   3   6       78.64       72.51     93.92 o 
  -6   3   6      351.86      320.91    105.15 o 
  -5   3   6      130.31      200.82     99.80 o 
  -4   3   6      456.54      386.56     92.01 o 
  -3   3   6       52.62      106.39     91.83 o 
  -2   3   6     4862.43     5445.04    228.20 o 
  -1   3   6     1425.77     1444.96     85.15 o 
   0   3   6      115.40       98.36     73.60 o 
   1   3   6       10.07       63.27     84.79 o 
   2   3   6      221.41      298.55     91.73 o 
   3   3   6      144.43      193.83     99.60 o 
   4   3   6        2.28       74.43     83.07 o 
   5   3   6      226.39      297.99     77.98 o 
   6   3   6      373.89      385.13     79.18 o 
   7   3   6      347.47      347.86     84.28 o 
   8   3   6      692.56      778.07    105.50 o 
   9   3   6      576.48      521.01     84.39 o 
  10   3   6      128.77      102.04     73.86 o 
  11   3   6      109.50       88.30     89.44 o 
  12   3   6       54.94      118.69     77.12 o 
  13   3   6        0.00       38.26     86.10 o 
 -12   4   6       96.27      148.88    102.67 o 
 -11   4   6        0.72      -26.55    123.24 o 
 -10   4   6       61.37      115.47    108.35 o 
  -9   4   6       88.20      116.35    102.39 o 
  -8   4   6      131.56      129.42    101.27 o 
  -7   4   6        7.42       56.13     85.47 o 
  -6   4   6     1104.85     1068.17     82.19 o 
  -5   4   6       67.95      142.55     79.36 o 
  -4   4   6       32.74       72.81     79.35 o 
  -3   4   6      119.64      142.53     78.26 o 
  -2   4   6       24.88      106.94     82.04 o 
  -1   4   6      318.01      348.81     84.51 o 
   0   4   6      342.80      445.63    102.20 o 
   1   4   6       89.15       66.36     82.37 o 
   2   4   6      166.94      215.10     65.70 o 
   3   4   6      354.63      411.83     71.67 o 
   4   4   6      175.12      111.25     79.22 o 
   5   4   6       87.41       53.34     73.97 o 
   6   4   6     1152.86     1133.09    103.48 o 
   7   4   6      109.29      110.38     85.16 o 
   8   4   6       50.34       90.79     78.24 o 
   9   4   6      301.87      241.36     80.30 o 
  10   4   6       57.18       36.89     82.56 o 
  11   4   6        1.17       63.92     86.64 o 
 -10   5   6     1031.30      765.08    119.18 o 
  -9   5   6        3.69       72.56     70.66 o 
  -8   5   6       17.06       71.29     75.55 o 
  -7   5   6      305.22      291.06     67.85 o 
  -6   5   6       46.96      206.96     75.76 o 
  -5   5   6       97.66      100.54     76.93 o 
  -4   5   6       14.80       77.00     87.70 o 
  -3   5   6      521.82      462.91     90.98 o 
  -2   5   6        2.83       52.57     72.82 o 
  -1   5   6      816.80      731.58     92.39 o 
   0   5   6        8.50      146.22     72.32 o 
   1   5   6     1335.74     1328.13     83.65 o 
   2   5   6      389.53      321.88     73.91 o 
   3   5   6       41.18       53.91     72.81 o 
   4   5   6       42.19      126.88     82.37 o 
   5   5   6      250.30      282.73     75.97 o 
   6   5   6        7.88       45.52     66.05 o 
   7   5   6        8.50        6.38     78.28 o 
   8   5   6      160.16      259.61     84.70 o 
   9   5   6       25.65       59.59    102.71 o 
  -6   6   6       73.85      137.34     77.93 o 
  -5   6   6      633.67      535.44     90.48 o 
  -4   6   6        0.23       54.76     68.47 o 
  -3   6   6      211.81      223.82     82.47 o 
  -2   6   6       17.23       15.08     78.73 o 
  -1   6   6      105.10       45.31     77.97 o 
   0   6   6      732.08      581.92     76.15 o 
   1   6   6       13.47       54.55     76.83 o 
   2   6   6      180.36       74.02     69.89 o 
   3   6   6      497.74      476.99     84.50 o 
   4   6   6       16.33       81.00     75.24 o 
   5   6   6       35.04      245.96     87.88 o 
 -15   0   7      216.82      231.91    159.52 o 
 -13   0   7     1443.02     1442.13    170.01 o 
 -11   0   7      320.89      372.70    164.95 o 
  -9   0   7      720.18      815.50    196.68 o 
  -7   0   7        0.09       58.66    181.89 o 
  -5   0   7     1341.46     1359.97    303.08 o 
  -3   0   7       88.73       99.52    202.02 o 
  -1   0   7     1398.61     1473.34    257.37 o 
   1   0   7      938.92      922.80    229.55 o 
   3   0   7      593.41      564.13    182.47 o 
   5   0   7     7632.13     7860.70   1360.87 o 
   7   0   7     1560.55     1461.01    198.85 o 
   9   0   7      352.15      358.79    180.73 o 
  11   0   7       12.73       46.99    156.74 o 
  13   0   7      140.15      100.13    133.80 o 
 -15   1   7       23.75       97.84    100.70 o 
 -14   1   7      152.71      199.49     95.22 o 
 -13   1   7     1012.71      936.78     94.46 o 
 -12   1   7       55.28      151.96    107.01 o 
 -11   1   7      598.19      683.47    123.25 o 
 -10   1   7      821.60      961.75    123.30 o 
  -9   1   7       31.23       94.10    113.79 o 
  -8   1   7      387.20      296.31    110.23 o 
  -7   1   7     3376.80     3651.85    153.67 o 
  -6   1   7     1019.85      975.78    188.61 o 
  -5   1   7     2327.70     2620.83    171.71 o 
  -4   1   7      253.40      242.01    145.20 o 
  -3   1   7      122.39       80.64    127.04 o 
  -2   1   7     3166.83     3004.78    139.56 o 
  -1   1   7     2069.68     1937.74    116.03 o 
   0   1   7     1277.50     1308.50    115.39 o 
   1   1   7      126.87       85.67    116.90 o 
   2   1   7       50.81       77.63    107.11 o 
   3   1   7       19.45       37.55     97.81 o 
   4   1   7     6691.17     6847.39    307.52 o 
   5   1   7     1750.97     1584.60    133.73 o 
   6   1   7      153.75      144.38     93.05 o 
   7   1   7      500.59      510.44     89.53 o 
   8   1   7      100.93      113.11    108.72 o 
   9   1   7       21.59      -12.14     81.54 o 
  10   1   7       29.98       46.95     78.94 o 
  11   1   7      112.53      155.10     84.73 o 
  12   1   7       38.53       73.07     98.62 o 
  13   1   7       72.60      137.64     91.50 o 
  14   1   7      107.35      191.58     92.32 o 
 -15   2   7        1.44       14.15    110.34 o 
 -14   2   7       10.88      -27.54     95.73 o 
 -13   2   7        5.82        8.97    109.09 o 
 -12   2   7      392.77      344.29    112.92 o 
 -11   2   7      151.43      178.07    109.30 o 
 -10   2   7      371.72      336.55    147.46 o 
  -9   2   7        7.97      114.37    121.43 o 
  -8   2   7      170.20      284.37    155.92 o 
  -7   2   7      695.25      740.03    168.98 o 
  -6   2   7      185.45      179.09    135.34 o 
  -5   2   7     1283.82     1367.11    138.75 o 
  -4   2   7     1981.13     2038.36    118.54 o 
  -3   2   7     1679.98     1598.95    150.89 o 
  -2   2   7      752.49      737.09     98.96 o 
  -1   2   7      605.85      522.10     86.12 o 
   0   2   7        0.14       11.12     81.36 o 
   1   2   7      242.88      237.04     85.74 o 
   2   2   7      141.95       49.99     78.03 o 
   3   2   7      981.56     1119.65     89.37 o 
   4   2   7      534.64      622.12     78.58 o 
   5   2   7      468.27      583.33    100.52 o 
   6   2   7      122.47      176.74     99.92 o 
   7   2   7        0.57      117.30    105.50 o 
   8   2   7      181.96      153.32    106.59 o 
   9   2   7      436.40      367.95     90.96 o 
  10   2   7       10.00        0.35     85.38 o 
  11   2   7       95.45      128.20    102.05 o 
  12   2   7      111.46      210.67     86.16 o 
  13   2   7        9.12      -44.13     80.24 o 
 -14   3   7        3.29      119.76    161.70 o 
 -13   3   7        0.19      -29.35    106.32 o 
 -12   3   7        0.53       26.20    125.80 o 
 -11   3   7       10.83      -39.11    118.23 o 
 -10   3   7       19.49       36.52    129.86 o 
  -9   3   7     1110.11     1251.55    133.69 o 
  -8   3   7       22.77      -13.69     94.19 o 
  -7   3   7      458.92      467.89     97.71 o 
  -6   3   7       99.27       30.34     81.63 o 
  -5   3   7      842.85      965.21     98.54 o 
  -4   3   7       28.32      134.93     85.45 o 
  -3   3   7      358.31      309.23     83.87 o 
  -2   3   7        4.48      -49.13     84.01 o 
  -1   3   7      500.89      674.04     90.91 o 
   0   3   7       55.25      108.68     69.25 o 
   1   3   7      203.76      268.82     80.78 o 
   2   3   7       11.11       26.75     76.62 o 
   3   3   7      388.28      528.09     85.12 o 
   4   3   7      221.18      357.38     84.18 o 
   5   3   7     1815.25     1880.22     85.68 o 
   6   3   7        0.39        3.47     74.25 o 
   7   3   7      952.85     1106.40    107.82 o 
   8   3   7       59.59      108.42     79.50 o 
   9   3   7      288.57      300.61     83.76 o 
  10   3   7        5.37       35.87     70.29 o 
  11   3   7      304.71      333.34     69.92 o 
  12   3   7      574.15      614.59     80.60 o 
 -12   4   7        3.19       19.79    118.50 o 
 -11   4   7     1620.58     1674.21    135.04 o 
 -10   4   7       14.61       59.61    121.14 o 
  -9   4   7        9.65       -3.77    117.41 o 
  -8   4   7      314.36      398.54    102.06 o 
  -7   4   7      194.82      145.56     96.92 o 
  -6   4   7     1382.65     1253.62     85.91 o 
  -5   4   7       92.19      113.72     81.43 o 
  -4   4   7      103.10      175.34     84.69 o 
  -3   4   7      459.11      514.66     78.10 o 
  -2   4   7     2202.20     2302.19     85.43 o 
  -1   4   7      159.87      364.98    131.05 o 
   0   4   7      411.02      418.11     82.62 o 
   1   4   7      336.16      410.86     71.13 o 
   2   4   7      186.46      206.68     78.58 o 
   3   4   7      517.19      582.55     75.97 o 
   4   4   7      636.67      648.26     81.02 o 
   5   4   7       62.26       53.16     74.62 o 
   6   4   7        8.10       86.90     77.34 o 
   7   4   7       27.68      134.67     79.36 o 
   8   4   7       11.42      -47.67     89.03 o 
   9   4   7       37.39      175.27     97.54 o 
  10   4   7       16.52      136.04    101.02 o 
  11   4   7        5.66       97.21     88.20 o 
 -10   5   7      324.86      357.54    110.57 o 
  -9   5   7      132.10      148.47     95.52 o 
  -8   5   7       43.59      141.16     83.63 o 
  -7   5   7      205.42      163.36     71.82 o 
  -6   5   7       51.86      107.31     69.74 o 
  -5   5   7       57.53      191.50     77.47 o 
  -4   5   7      143.52      236.24     70.33 o 
  -3   5   7      322.27      232.87     79.01 o 
  -2   5   7      330.91      268.34     76.90 o 
  -1   5   7      606.87      703.94     76.37 o 
   0   5   7     1090.75     1018.03     79.93 o 
   1   5   7      203.26      281.33    100.86 o 
   2   5   7       24.15      153.70     80.64 o 
   3   5   7       86.19      170.23     81.49 o 
   4   5   7     1196.11     1123.56     83.40 o 
   5   5   7       10.81       97.65     72.16 o 
   6   5   7        0.10       47.58     74.13 o 
   7   5   7       28.22       67.53     83.72 o 
   8   5   7       28.54        6.41     70.84 o 
   9   5   7      116.28      201.28     91.77 o 
  -6   6   7       13.56        5.57     78.57 o 
  -5   6   7       63.99       55.81     74.23 o 
  -4   6   7        2.47       84.56     71.18 o 
  -3   6   7      582.20      492.13     70.03 o 
  -2   6   7       80.00      165.26     79.38 o 
  -1   6   7       54.33      109.55     71.04 o 
   0   6   7       30.11       40.70     77.59 o 
   1   6   7       47.50       76.42     71.35 o 
   2   6   7      181.57      135.84     71.51 o 
   3   6   7       74.66      144.83     77.30 o 
   4   6   7      335.07      449.52     84.15 o 
   5   6   7       18.54      -68.29     88.53 o 
 -16   0   8       58.66      162.34    156.23 o 
 -14   0   8      355.47      376.02    154.37 o 
 -12   0   8      616.76      572.79    160.08 o 
 -10   0   8     1155.46     1121.94    175.77 o 
  -8   0   8       81.71      147.33    241.13 o 
  -6   0   8       28.30       -1.70    261.86 o 
  -4   0   8      780.50     1017.71    308.47 o 
  -2   0   8      184.86      227.28    184.97 o 
   0   0   8     3871.36     3364.21    251.80 o 
   2   0   8      195.05      282.60    233.09 o 
   4   0   8      371.83      430.68    156.69 o 
   6   0   8      250.83      407.95    207.52 o 
   8   0   8      101.72      117.03    120.44 o 
  10   0   8     2409.90     2324.83    169.99 o 
  12   0   8        8.72       75.15    128.83 o 
  14   0   8        0.26        8.30    130.15 o 
 -15   1   8       12.35       37.39    101.32 o 
 -14   1   8       65.78      217.74     93.29 o 
 -13   1   8       13.53       56.43     93.28 o 
 -12   1   8      170.27      233.39    107.36 o 
 -11   1   8       67.89       67.79    100.29 o 
 -10   1   8     1162.12     1212.28    110.50 o 
  -9   1   8        7.73       25.04    159.52 o 
  -8   1   8       85.32      110.98    154.57 o 
  -7   1   8     7316.11     6753.41   1184.51 o 
  -6   1   8      165.37      117.31    131.97 o 
  -5   1   8     5586.09     5504.56    181.87 o 
  -4   1   8      643.41      603.78    184.75 o 
  -3   1   8        9.52       26.11    126.53 o 
  -2   1   8        0.02       16.10    121.83 o 
  -1   1   8     3860.56     3805.42    117.70 o 
   0   1   8     2882.12     2680.84    115.11 o 
   1   1   8      151.69       99.76    108.34 o 
   2   1   8      506.04      354.53    107.35 o 
   3   1   8     2255.60     2267.22    126.77 o 
   4   1   8     7775.54     7611.40    145.39 o 
   5   1   8        4.55       12.35     94.54 o 
   6   1   8      126.07      117.05     98.25 o 
   7   1   8        9.31       89.63     99.79 o 
   8   1   8        0.86      107.91     95.73 o 
   9   1   8      416.04      490.13     85.23 o 
  10   1   8       60.67       11.87     90.53 o 
  11   1   8        3.17       74.82     78.75 o 
  12   1   8        3.85       15.98     77.87 o 
  13   1   8      142.69      203.73     75.51 o 
  14   1   8       31.28      179.75     93.62 o 
 -15   2   8       16.86      187.04    118.47 o 
 -14   2   8       96.02      154.43    132.81 o 
 -13   2   8       10.19      -12.69    118.07 o 
 -12   2   8        6.88      138.13    145.30 o 
 -11   2   8       60.55       61.32    128.95 o 
 -10   2   8      180.37       96.71    137.84 o 
  -9   2   8      338.58      407.50    127.96 o 
  -8   2   8     1123.56     1245.30    142.77 o 
  -7   2   8      915.33      933.76    126.36 o 
  -6   2   8      706.25      775.44    138.84 o 
  -5   2   8      159.07      243.35    133.44 o 
  -4   2   8        0.18      100.84    109.74 o 
  -3   2   8       55.43      109.45    113.31 o 
  -2   2   8      120.45      115.46     93.53 o 
  -1   2   8       28.15       87.17     81.05 o 
   0   2   8     1572.73     1535.66     93.26 o 
   1   2   8       32.97      102.95     65.40 o 
   2   2   8      127.78      235.90     80.42 o 
   3   2   8     1540.08     2063.19    136.30 o 
   4   2   8      433.61      529.47     92.07 o 
   5   2   8     1277.21     1243.13    105.26 o 
   6   2   8       18.14      136.21     84.62 o 
   7   2   8       40.58       39.71     78.75 o 
   8   2   8      307.26      323.95     84.97 o 
   9   2   8      284.50      340.89     88.54 o 
  10   2   8      120.87      195.11     74.63 o 
  11   2   8      797.68      716.80     87.08 o 
  12   2   8      271.42      272.37     91.19 o 
  13   2   8       87.82      193.09     92.55 o 
 -14   3   8        3.74      103.88    133.44 o 
 -13   3   8       75.64      307.67    155.27 o 
 -12   3   8       38.78      107.48    130.96 o 
 -11   3   8        9.12       59.96    121.13 o 
 -10   3   8      542.46      376.64    156.19 o 
  -9   3   8       29.31      277.61    154.13 o 
  -8   3   8        4.86       12.04    112.72 o 
  -7   3   8       15.76       69.71     97.33 o 
  -6   3   8       32.02       30.04     97.93 o 
  -5   3   8       89.91      133.79    102.82 o 
  -4   3   8       12.02       20.63     85.56 o 
  -3   3   8     1541.87     1488.64    129.13 o 
  -2   3   8       41.64      135.34     81.15 o 
  -1   3   8     2435.78     2414.63     97.52 o 
   0   3   8       65.75      126.07     75.89 o 
   1   3   8        7.12      -55.74     86.52 o 
   2   3   8      371.36      585.15     94.42 o 
   3   3   8      880.29      998.63     92.27 o 
   4   3   8      234.59      400.31     77.67 o 
   5   3   8        1.06      111.49     71.79 o 
   6   3   8      265.48      328.08     74.84 o 
   7   3   8      654.68      630.71     77.52 o 
   8   3   8      917.07      864.48     76.54 o 
   9   3   8      254.05      243.46     76.06 o 
  10   3   8      443.65      488.52     80.83 o 
  11   3   8      314.61      299.15     85.02 o 
  12   3   8       89.95      156.22     81.99 o 
 -12   4   8      208.90      -55.27    127.38 o 
 -11   4   8      265.17      188.62    108.45 o 
 -10   4   8       42.46      215.32     97.27 o 
  -9   4   8      115.02      131.31     95.05 o 
  -8   4   8        8.28       38.95     80.67 o 
  -7   4   8        0.04       -1.05     95.39 o 
  -6   4   8      277.69      226.59     77.48 o 
  -5   4   8      328.50      336.89     91.62 o 
  -4   4   8      130.07      218.27     89.17 o 
  -3   4   8       38.06       84.50     81.40 o 
  -2   4   8      611.67      675.36     85.44 o 
  -1   4   8      249.83      358.15     86.75 o 
   0   4   8     1362.75     1392.40     79.15 o 
   1   4   8       11.32       50.88     70.24 o 
   2   4   8      310.20      401.91     79.17 o 
   3   4   8       57.32       53.58     73.68 o 
   4   4   8        0.01       85.64     78.10 o 
   5   4   8       59.53      150.48     81.31 o 
   6   4   8       47.63      127.66     85.21 o 
   7   4   8      556.09      598.27     85.26 o 
   8   4   8        0.50        2.42     84.81 o 
   9   4   8        0.08       46.05    100.11 o 
  10   4   8        4.81       17.30     92.52 o 
  11   4   8      101.98      170.43     99.21 o 
 -10   5   8      100.10      141.48    105.01 o 
  -9   5   8        5.88       -3.18     88.36 o 
  -8   5   8      161.13      162.42     87.23 o 
  -7   5   8      296.70      326.52     85.23 o 
  -6   5   8      118.15      209.02     75.90 o 
  -5   5   8       25.18       66.45     78.03 o 
  -4   5   8        1.81       82.57     61.13 o 
  -3   5   8      194.85      259.43     75.83 o 
  -2   5   8      541.82      604.21     76.43 o 
  -1   5   8     1172.56     1162.03     81.54 o 
   0   5   8       31.75      127.14     83.32 o 
   1   5   8       28.61       69.51     82.36 o 
   2   5   8      143.77      197.29     88.20 o 
   3   5   8       26.13      112.27     82.02 o 
   4   5   8      214.39      261.06     72.38 o 
   5   5   8      105.83      118.05     79.68 o 
   6   5   8      351.24      310.63     84.05 o 
   7   5   8      112.08       86.04     90.23 o 
   8   5   8        2.48       69.37     90.88 o 
  -6   6   8       10.30       94.07     80.23 o 
  -5   6   8      125.87      214.10     73.83 o 
  -4   6   8       51.96       82.04     89.08 o 
  -3   6   8       12.29       72.67     80.57 o 
  -2   6   8       25.32       65.69     67.62 o 
  -1   6   8      141.43      124.39     71.47 o 
   0   6   8        0.68       49.53     72.70 o 
   1   6   8      162.07      213.10     77.21 o 
   2   6   8       94.96      101.48     88.66 o 
   3   6   8      105.72      159.60     81.09 o 
   4   6   8       14.25       76.33     91.52 o 
 -15   0   9       31.90       54.54    216.86 o 
 -13   0   9      769.29      628.54    151.76 o 
 -11   0   9       14.26       50.84    246.10 o 
  -9   0   9       75.30      119.54    188.23 o 
  -7   0   9     1359.01     1335.05    242.16 o 
  -5   0   9     2730.84     2835.74    193.51 o 
  -3   0   9       35.35       15.77    207.50 o 
  -1   0   9      886.51      714.94    224.63 o 
   1   0   9      419.54      255.11    194.01 o 
   3   0   9      242.45      130.39    154.04 o 
   5   0   9      358.02      438.57    175.73 o 
   7   0   9      201.98      310.48    148.90 o 
   9   0   9       22.00      182.34    136.71 o 
  11   0   9      985.91      954.23    133.64 o 
  13   0   9        2.42      -33.38    241.13 o 
 -15   1   9      169.98      200.32    120.35 o 
 -14   1   9       26.04       -7.84    117.61 o 
 -13   1   9       91.98      236.69    137.18 o 
 -12   1   9      381.90      439.78    147.51 o 
 -11   1   9     1674.68     1354.72    184.50 o 
 -10   1   9        0.31       74.49    122.84 o 
  -9   1   9      125.86      124.08    128.45 o 
  -8   1   9       13.49      171.34    166.89 o 
  -7   1   9     1321.85     1309.44    125.55 o 
  -6   1   9     3496.38     3452.99    190.66 o 
  -5   1   9      273.23      261.23    136.53 o 
  -4   1   9       28.68      -59.99    106.01 o 
  -3   1   9        8.55        9.59    137.65 o 
  -2   1   9     1228.52     1116.71     96.56 o 
  -1   1   9     6712.94     6697.50    260.14 o 
   0   1   9     2266.96     2223.94    112.70 o 
   1   1   9      177.38      159.73     99.29 o 
   2   1   9      453.99      447.50     83.87 o 
   3   1   9        0.62       76.04     97.43 o 
   4   1   9       78.92       45.74     90.34 o 
   5   1   9     2643.17     2679.50    129.98 o 
   6   1   9       27.08      113.82    115.07 o 
   7   1   9       72.56       77.41    100.48 o 
   8   1   9       26.02       68.99     97.15 o 
   9   1   9        5.28       52.89     80.88 o 
  10   1   9       40.27       79.70     86.30 o 
  11   1   9      376.52      354.13     76.82 o 
  12   1   9        4.40       88.31     84.61 o 
  13   1   9       13.14       78.58     83.47 o 
  14   1   9       14.93      134.95    103.44 o 
 -15   2   9        9.48       30.48    135.34 o 
 -14   2   9      697.20      938.97    175.30 o 
 -13   2   9      103.51       49.73    157.41 o 
 -12   2   9      682.35      729.24    137.92 o 
 -11   2   9       89.97      315.69    154.89 o 
 -10   2   9      640.29      558.03    136.64 o 
  -9   2   9       20.45       37.84    126.91 o 
  -8   2   9      523.92      633.49    134.84 o 
  -7   2   9      156.37      201.92    116.04 o 
  -6   2   9      367.60      467.39    143.77 o 
  -5   2   9      362.55      308.63    154.62 o 
  -4   2   9      397.64      371.27    127.53 o 
  -3   2   9      779.28      812.91     96.23 o 
  -2   2   9      345.67      411.03     83.86 o 
  -1   2   9      323.13      386.47    105.57 o 
   0   2   9      513.53      525.42     95.25 o 
   1   2   9      262.22     1434.61    286.64 o 
   2   2   9     2006.52     2485.06    122.15 o 
   3   2   9     2017.27     2227.68     88.98 o 
   4   2   9     5271.80     5223.65    214.92 o 
   5   2   9      622.16      737.21     95.82 o 
   6   2   9       68.67      329.89     98.45 o 
   7   2   9      185.38      214.95     88.38 o 
   8   2   9       12.72       21.92    103.88 o 
   9   2   9      138.76      192.18     89.91 o 
  10   2   9      330.37      249.96     85.26 o 
  11   2   9       55.97      139.06     81.48 o 
  12   2   9       19.14       14.81     80.93 o 
  13   2   9       38.94       59.02     80.99 o 
 -14   3   9       25.65      -48.68    214.78 o 
 -13   3   9      280.02      305.65    127.71 o 
 -12   3   9      403.82      555.09    161.94 o 
 -11   3   9      624.86      587.46    119.93 o 
 -10   3   9       89.22      110.50    151.65 o 
  -9   3   9        0.34      171.37    147.06 o 
  -8   3   9      360.60      530.87    152.63 o 
  -7   3   9       16.67       89.51    115.08 o 
  -6   3   9       60.62      135.84    100.03 o 
  -5   3   9        4.33      -17.43     88.85 o 
  -4   3   9       98.05      118.56    107.44 o 
  -3   3   9        0.83       79.87     98.36 o 
  -2   3   9      169.15      155.62     78.26 o 
  -1   3   9        3.45       73.67     78.01 o 
   0   3   9      791.90      847.65     86.85 o 
   1   3   9     1956.55     1984.52     92.03 o 
   2   3   9      210.56      139.66     83.01 o 
   3   3   9      263.24      373.71     81.86 o 
   4   3   9      215.45      223.06     76.27 o 
   5   3   9       88.27      161.10     79.14 o 
   6   3   9     2831.13     2782.93     98.95 o 
   7   3   9      359.56      329.15     79.95 o 
   8   3   9       31.41       31.06     81.93 o 
   9   3   9      175.48      230.18     81.50 o 
  10   3   9        2.81       49.73     73.25 o 
  11   3   9      758.97      778.80     87.14 o 
  12   3   9      538.67      551.30     88.09 o 
 -12   4   9        0.44       51.74    143.58 o 
 -11   4   9       26.37      235.12    165.10 o 
 -10   4   9       10.40       94.66    149.47 o 
  -9   4   9      451.17      388.56    128.28 o 
  -8   4   9      382.66      346.25    104.24 o 
  -7   4   9       84.79       75.06     78.69 o 
  -6   4   9      264.68      222.00     81.92 o 
  -5   4   9      129.12      177.88     87.74 o 
  -4   4   9      633.59      615.30     79.19 o 
  -3   4   9      339.94      292.25     86.46 o 
  -2   4   9      329.69      300.75     83.66 o 
  -1   4   9       20.48      -17.00     82.27 o 
   0   4   9      189.30      200.46     79.45 o 
   1   4   9       11.20      -74.51     74.51 o 
   2   4   9       39.31      103.32     79.48 o 
   3   4   9     1088.92     1167.70     81.97 o 
   4   4   9      150.06      159.02     77.41 o 
   5   4   9      273.00      236.19     76.88 o 
   6   4   9      188.26      211.42     74.13 o 
   7   4   9      303.82      419.58     75.99 o 
   8   4   9        9.59       70.45    109.06 o 
   9   4   9       65.41      107.02     90.66 o 
  10   4   9       12.85      167.33     92.09 o 
 -10   5   9       27.15       68.82    113.25 o 
  -9   5   9      155.44      128.76     88.56 o 
  -8   5   9      260.29      222.75     76.06 o 
  -7   5   9       25.44       69.63     75.38 o 
  -6   5   9       64.13       67.63     83.89 o 
  -5   5   9        0.24       68.21     73.00 o 
  -4   5   9        9.71        9.67     72.47 o 
  -3   5   9      470.42      409.34     67.58 o 
  -2   5   9       85.04        7.14     75.51 o 
  -1   5   9      451.70      489.06     84.02 o 
   0   5   9        2.15       28.44     99.99 o 
   1   5   9      527.31      555.79     84.37 o 
   2   5   9       48.81      195.50     71.70 o 
   3   5   9       15.59       82.41     75.67 o 
   4   5   9       27.86      100.37     83.42 o 
   5   5   9        1.95       27.21     68.30 o 
   6   5   9        2.52      155.51     77.11 o 
   7   5   9       23.06       84.01     68.09 o 
   8   5   9      219.03      144.34     80.31 o 
  -6   6   9       43.50      108.39     67.08 o 
  -5   6   9      398.40      475.76     69.84 o 
  -4   6   9      106.43        9.71     74.31 o 
  -3   6   9        3.08      114.42     72.22 o 
  -2   6   9        1.43       65.20     88.38 o 
  -1   6   9       53.54      159.67     76.94 o 
   0   6   9       56.92      129.25     82.28 o 
   1   6   9       35.25      124.92    100.34 o 
   2   6   9        1.23       51.83     79.50 o 
   3   6   9       23.74      133.39     99.33 o 
   4   6   9      167.82      133.85     92.83 o 
 -14   0  10        2.96      123.49    275.05 o 
 -12   0  10       17.50       59.81    182.45 o 
 -10   0  10      337.20      197.09    249.01 o 
  -8   0  10      206.59      194.93    294.20 o 
  -6   0  10     3073.56     3294.74    194.80 o 
  -4   0  10      331.66      303.83    192.35 o 
  -2   0  10     6076.61     6323.93    549.04 o 
   0   0  10        5.76       25.88    189.30 o 
   2   0  10       10.48       70.32    143.29 o 
   4   0  10      147.71      362.88    174.97 o 
   6   0  10      250.16      272.61    141.75 o 
   8   0  10      490.13      454.29    143.76 o 
  10   0  10     1538.26     1637.47    147.44 o 
  12   0  10      118.56      161.46    152.38 o 
 -15   1  10        1.65       -6.88    137.36 o 
 -14   1  10        2.10       64.70    143.67 o 
 -13   1  10      294.04      370.08    139.42 o 
 -12   1  10       57.34       73.75    116.08 o 
 -11   1  10      791.84      729.47    153.19 o 
 -10   1  10       61.00      -18.75    144.12 o 
  -9   1  10      606.88      596.82    163.77 o 
  -8   1  10     1207.02     1292.37    173.50 o 
  -7   1  10     1262.72     1352.93    138.21 o 
  -6   1  10      133.55       62.56    130.28 o 
  -5   1  10       12.65        3.46    132.02 o 
  -4   1  10     1599.10     1544.24    148.55 o 
  -3   1  10      374.79      392.99    140.16 o 
  -2   1  10     3112.14     3082.18    112.72 o 
  -1   1  10       16.76       39.68     97.48 o 
   0   1  10     2760.77     2764.43    110.22 o 
   1   1  10      321.24      312.13     90.18 o 
   2   1  10     1141.85     1320.58    103.61 o 
   3   1  10     2065.59     2202.00     99.38 o 
   4   1  10      325.50      276.39     99.77 o 
   5   1  10     1521.42     1655.07    101.35 o 
   6   1  10       41.27       77.38    102.51 o 
   7   1  10      281.74      277.90     84.61 o 
   8   1  10      498.89      613.74     93.12 o 
   9   1  10      352.09      387.93     81.78 o 
  10   1  10      662.26      644.88     89.57 o 
  11   1  10       52.43      102.67     77.56 o 
  12   1  10        0.47       57.32     85.53 o 
  13   1  10        0.08       -6.23     91.71 o 
 -15   2  10       16.89       94.74    162.03 o 
 -14   2  10       34.95       14.77    128.39 o 
 -13   2  10        0.01       15.63    122.53 o 
 -12   2  10        3.15       84.57    155.09 o 
 -11   2  10      313.78      359.22    134.25 o 
 -10   2  10      148.93      249.50    131.95 o 
  -9   2  10       11.97       21.69    129.37 o 
  -8   2  10     2569.36     2766.44    172.44 o 
  -7   2  10       40.14       36.71    160.85 o 
  -6   2  10       21.35       93.17    165.04 o 
  -5   2  10      295.30      267.84    103.21 o 
  -4   2  10       21.31       89.19    108.46 o 
  -3   2  10        4.59       36.65     90.56 o 
  -2   2  10        1.20       64.71     83.70 o 
  -1   2  10     5744.34     6104.65    192.35 o 
   0   2  10     3628.60     3956.25    100.94 o 
   1   2  10     2196.62     2495.51     85.54 o 
   2   2  10       12.22       98.52     72.43 o 
   3   2  10        0.00      191.91     80.15 o 
   4   2  10     1809.64     1703.09     99.34 o 
   5   2  10      500.26      621.37    100.89 o 
   6   2  10      749.28      722.86     99.47 o 
   7   2  10      395.36      429.55     96.19 o 
   8   2  10        6.66        7.85     83.07 o 
   9   2  10      399.16      385.53     91.75 o 
  10   2  10     1000.71      931.72    102.47 o 
  11   2  10      385.22      486.08    123.84 o 
  12   2  10        5.57       40.68     98.28 o 
  13   2  10        8.79        4.34     92.71 o 
 -14   3  10      343.16      317.15    161.42 o 
 -13   3  10      101.42      183.20    130.00 o 
 -12   3  10        1.42       29.53    106.44 o 
 -11   3  10       11.83      165.18    147.21 o 
 -10   3  10       16.49       -8.90    125.12 o 
  -9   3  10     1052.91      826.95    135.60 o 
  -8   3  10      473.70      497.71    127.45 o 
  -7   3  10      110.26      286.75    147.85 o 
  -6   3  10        0.33       22.10     88.03 o 
  -5   3  10        2.43       88.12     97.44 o 
  -4   3  10        7.87       38.62     80.59 o 
  -3   3  10      589.82      540.79     83.94 o 
  -2   3  10      114.71      231.44     73.85 o 
  -1   3  10      159.67      231.24     76.49 o 
   0   3  10      611.55      559.66     75.36 o 
   1   3  10      135.61      174.84     97.69 o 
   2   3  10       28.52       60.26     72.23 o 
   3   3  10      114.20       93.29     74.99 o 
   4   3  10     1283.06     1406.32     95.03 o 
   5   3  10      520.60      550.38     69.07 o 
   6   3  10      271.11      253.11     79.25 o 
   7   3  10      208.49      240.64     87.81 o 
   8   3  10       59.80       86.68     71.35 o 
   9   3  10      149.73      235.73     70.47 o 
  10   3  10      192.33      269.42     79.27 o 
  11   3  10       49.19       15.37     91.06 o 
  12   3  10       69.90       56.37     81.25 o 
 -12   4  10      123.32      166.00    127.95 o 
 -11   4  10        0.27       89.62    134.64 o 
 -10   4  10      561.46      580.30    126.88 o 
  -9   4  10        4.40      128.14    155.31 o 
  -8   4  10      191.83      239.06    115.51 o 
  -7   4  10       79.73      102.55     76.61 o 
  -6   4  10      407.13      421.04     82.60 o 
  -5   4  10      452.59      537.62     84.15 o 
  -4   4  10      210.62      226.85     74.93 o 
  -3   4  10      437.47      504.17     72.86 o 
  -2   4  10      201.42      258.56     93.74 o 
  -1   4  10      623.33      531.25     90.30 o 
   0   4  10       78.20      162.88     87.13 o 
   1   4  10       36.23       89.07     72.04 o 
   2   4  10        4.03       72.26     74.58 o 
   3   4  10      411.26      358.95     92.36 o 
   4   4  10       92.87       82.45     73.60 o 
   5   4  10      763.52      711.22     86.64 o 
   6   4  10      586.96      493.71     74.93 o 
   7   4  10        4.91       10.58     68.15 o 
   8   4  10       34.86        2.80     73.06 o 
   9   4  10       34.36      -11.86     74.72 o 
  10   4  10       96.35      171.50     93.24 o 
 -10   5  10      180.06      177.34    116.65 o 
  -9   5  10      114.78      119.24     97.31 o 
  -8   5  10      283.49      242.64     77.00 o 
  -7   5  10       74.88      179.11     74.32 o 
  -6   5  10        5.41      114.33     84.17 o 
  -5   5  10       67.19      150.70     70.13 o 
  -4   5  10       22.57       57.06     65.63 o 
  -3   5  10      269.26      263.01     79.53 o 
  -2   5  10       16.04      139.10     76.01 o 
  -1   5  10        0.02       43.86     70.31 o 
   0   5  10       57.92       43.48     90.89 o 
   1   5  10       14.02       48.62    102.04 o 
   2   5  10      102.95       31.30     77.26 o 
   3   5  10       36.91       68.48     71.14 o 
   4   5  10       25.55      172.97     77.46 o 
   5   5  10       10.27      114.98     69.08 o 
   6   5  10        0.41       42.00     81.70 o 
   7   5  10       36.86       93.98     83.38 o 
   8   5  10      133.85      188.16     79.65 o 
  -5   6  10      114.24      134.36     70.30 o 
  -4   6  10        9.29       89.94     73.09 o 
  -3   6  10      380.09      273.37     83.52 o 
  -2   6  10        1.54      201.60     83.34 o 
  -1   6  10       76.65      224.68     78.78 o 
   0   6  10        6.81       36.79     90.52 o 
   1   6  10      128.40       24.65     79.08 o 
   2   6  10       46.02      218.47    114.40 o 
   3   6  10      262.61      291.15     94.52 o 
 -15   0  11      117.67      192.94    286.86 o 
 -13   0  11       67.31       55.07    287.57 o 
 -11   0  11     1774.72     1705.14    265.05 o 
  -9   0  11      199.37      229.85    233.04 o 
  -7   0  11     1951.03     2063.70    206.50 o 
  -5   0  11     1270.03     1356.16    236.44 o 
  -3   0  11     1104.12     1222.51    188.47 o 
  -1   0  11      371.13      256.15    160.77 o 
   1   0  11       68.01       25.09    138.08 o 
   3   0  11      149.21      273.53    126.05 o 
   5   0  11      647.10      640.99    146.65 o 
   7   0  11       18.80       27.14    244.36 o 
   9   0  11        2.41       73.22    129.99 o 
  11   0  11      939.07      863.51    170.84 o 
  13   0  11      181.53      141.99    131.53 o 
 -15   1  11       90.28      196.21    143.64 o 
 -14   1  11       45.66      130.78    143.63 o 
 -13   1  11       40.12       19.99    114.04 o 
 -12   1  11       27.87       31.23    142.96 o 
 -11   1  11      107.67      115.06    123.93 o 
 -10   1  11       55.43      177.10    130.02 o 
  -9   1  11       78.10       66.91    131.03 o 
  -8   1  11      361.41      459.81    118.28 o 
  -7   1  11       64.57      138.99    128.27 o 
  -6   1  11        0.30       -7.94    112.68 o 
  -5   1  11      352.12      330.28    133.04 o 
  -4   1  11       15.33      113.48    134.01 o 
  -3   1  11      303.48      375.90    112.13 o 
  -2   1  11     1031.12     1102.32    101.00 o 
  -1   1  11       18.32      122.86    110.53 o 
   0   1  11     3232.12     3237.78    108.24 o 
   1   1  11       14.39      135.86     91.20 o 
   2   1  11       92.01       94.72     82.40 o 
   3   1  11       99.40       83.24     91.25 o 
   4   1  11      458.03      504.46     92.59 o 
   5   1  11        0.00      -36.90    101.72 o 
   6   1  11      403.09      469.24     88.19 o 
   7   1  11       16.69      113.39     77.50 o 
   8   1  11      102.33      143.27     80.00 o 
   9   1  11      691.15      643.49     87.73 o 
  10   1  11        7.34       22.85     75.86 o 
  11   1  11       22.02       20.43     76.06 o 
  12   1  11        2.14       41.94     84.55 o 
  13   1  11       99.98       96.87     91.61 o 
 -15   2  11       53.57      113.60    168.62 o 
 -14   2  11       64.96      -43.96    158.79 o 
 -13   2  11       30.76      123.64    155.34 o 
 -12   2  11      526.16      571.13    157.45 o 
 -11   2  11      366.46      357.77    159.45 o 
 -10   2  11      141.58      169.09    157.31 o 
  -9   2  11     2970.91     2732.86    236.77 o 
  -8   2  11      701.97      741.32    160.02 o 
  -7   2  11      271.50      347.61    134.85 o 
  -6   2  11     2184.05     1869.50    340.21 o 
  -5   2  11      407.27      560.99    131.88 o 
  -4   2  11      520.82      480.54     89.37 o 
  -3   2  11      373.04      381.64     82.13 o 
  -2   2  11     1268.48     1288.19    103.62 o 
  -1   2  11     2320.50     2754.43    200.05 o 
   0   2  11     1909.47     2107.01     93.81 o 
   1   2  11      587.39      710.22     86.77 o 
   2   2  11     2560.85     2664.91     90.57 o 
   3   2  11       21.62        1.75     92.41 o 
   4   2  11       70.70       -0.42     77.89 o 
   5   2  11      141.26      183.18     90.64 o 
   6   2  11     2423.36     2185.65    143.06 o 
   7   2  11       17.74        9.48     80.64 o 
   8   2  11     1861.39     1820.42    187.81 o 
   9   2  11      726.98      720.50     91.15 o 
  10   2  11      151.03      184.27    100.06 o 
  11   2  11        0.27      115.09     82.41 o 
  12   2  11      201.08      222.53     92.66 o 
 -14   3  11       12.09       47.37    137.65 o 
 -13   3  11       20.50      244.96    158.97 o 
 -12   3  11      126.21      216.08    165.61 o 
 -11   3  11        0.07      110.14    127.83 o 
 -10   3  11       54.76       41.58    159.33 o 
  -9   3  11      717.38      814.28    131.94 o 
  -8   3  11        0.22      169.79    131.10 o 
  -7   3  11     1400.72     1377.87    165.26 o 
  -6   3  11     1932.89     2012.89    117.40 o 
  -5   3  11      205.95      245.70     74.58 o 
  -4   3  11       28.35      154.08     76.34 o 
  -3   3  11        5.85       56.94     72.41 o 
  -2   3  11       56.46      -11.48     74.67 o 
  -1   3  11     2648.01     2648.12    101.94 o 
   0   3  11      340.27      521.05     86.64 o 
   1   3  11      691.40      671.01     87.59 o 
   2   3  11       30.85       17.95     73.04 o 
   3   3  11        0.06       34.30     66.85 o 
   4   3  11      549.89      570.71     68.62 o 
   5   3  11     3464.64     3250.90    114.41 o 
   6   3  11       34.97        0.43     63.74 o 
   7   3  11      165.08      163.11     71.02 o 
   8   3  11      349.38      376.19     83.55 o 
   9   3  11      570.63      471.81     70.80 o 
  10   3  11        2.48       91.26     86.19 o 
  11   3  11      123.28      178.42     79.38 o 
 -12   4  11       10.47      142.36    130.39 o 
 -11   4  11      100.71       40.30    149.49 o 
 -10   4  11        6.11       42.57    171.96 o 
  -9   4  11     1044.64     1102.36    205.59 o 
  -8   4  11        8.70       15.82    118.49 o 
  -7   4  11       42.41       98.30     74.74 o 
  -6   4  11     2008.62     2029.24     83.79 o 
  -5   4  11        7.57       75.54     65.17 o 
  -4   4  11      351.42      451.25     79.71 o 
  -3   4  11      317.88      301.07     88.60 o 
  -2   4  11       22.41       79.43     76.36 o 
  -1   4  11      170.29      191.16     81.80 o 
   0   4  11       41.98       96.26     85.05 o 
   1   4  11      664.31      637.09     88.58 o 
   2   4  11       39.38       58.46     86.51 o 
   3   4  11     1299.70     1197.63     88.41 o 
   4   4  11        7.52       64.96     72.05 o 
   5   4  11        4.43       49.00     66.20 o 
   6   4  11     1217.90     1254.22     80.15 o 
   7   4  11      449.46      411.88     68.43 o 
   8   4  11       83.50       77.47     88.11 o 
   9   4  11      342.05      346.98     83.78 o 
  10   4  11        0.73       67.49     78.60 o 
  -9   5  11        1.69       -0.75     98.73 o 
  -8   5  11       99.00      130.75     77.69 o 
  -7   5  11       30.85       27.35     73.64 o 
  -6   5  11      392.95      400.13     73.47 o 
  -5   5  11       19.03       77.26     65.82 o 
  -4   5  11      167.50      162.80     75.08 o 
  -3   5  11       55.56      161.53     73.79 o 
  -2   5  11      188.22      154.28     77.14 o 
  -1   5  11        0.15       70.65     88.88 o 
   0   5  11      285.96      309.84    114.49 o 
   1   5  11       13.46       66.21     83.17 o 
   2   5  11        0.10      -26.66     67.35 o 
   3   5  11       29.42      114.66     80.37 o 
   4   5  11      235.16       93.22     77.22 o 
   5   5  11       39.62      101.94     72.81 o 
   6   5  11      182.15      313.37     79.14 o 
   7   5  11        1.88       84.68     77.92 o 
  -5   6  11       98.68        3.35     66.55 o 
  -4   6  11        1.12      -15.01     70.10 o 
  -3   6  11      127.62      100.02     91.82 o 
  -2   6  11       42.05       81.09     82.91 o 
  -1   6  11      100.47       92.90     63.01 o 
   0   6  11      144.85      179.06     78.29 o 
   1   6  11      130.44      239.11     82.28 o 
   2   6  11      310.25      280.15     92.25 o 
   3   6  11        0.11       66.12     87.82 o 
 -14   0  12      102.78       46.48    232.75 o 
 -12   0  12       96.24       73.69    270.24 o 
 -10   0  12      686.24      711.65    291.88 o 
  -8   0  12        2.81       39.83    173.70 o 
  -6   0  12       70.23      122.20    152.18 o 
  -4   0  12      202.95      187.87    161.00 o 
  -2   0  12      823.83      902.19    143.89 o 
   0   0  12      811.12      785.25    151.35 o 
   2   0  12     1177.26     1247.66    132.90 o 
   4   0  12     1240.12     1650.72    151.15 o 
   6   0  12      280.42      400.54    146.14 o 
   8   0  12       40.21      127.34    171.87 o 
  10   0  12      461.35      617.08    137.16 o 
  12   0  12        0.61      228.12    124.98 o 
 -15   1  12        0.91       92.33    139.47 o 
 -14   1  12      392.07      397.72    120.66 o 
 -13   1  12        0.06      207.38    134.51 o 
 -12   1  12       33.31      187.12    131.38 o 
 -11   1  12       18.82       94.38    128.77 o 
 -10   1  12      421.93      355.63    130.27 o 
  -9   1  12       40.63       64.23    116.03 o 
  -8   1  12        3.16        2.69    116.88 o 
  -7   1  12      727.99      872.24    103.04 o 
  -6   1  12      394.35      413.26    116.10 o 
  -5   1  12       48.09       41.17    145.92 o 
  -4   1  12      625.26      721.77    132.33 o 
  -3   1  12        4.01       16.90    104.49 o 
  -2   1  12      853.28      875.55     91.53 o 
  -1   1  12      515.86      571.01    110.23 o 
   0   1  12       79.53      150.21     87.10 o 
   1   1  12        5.68       37.49     97.90 o 
   2   1  12       14.97       66.14     92.42 o 
   3   1  12     1062.42     1280.38     91.80 o 
   4   1  12        0.00       15.30     98.45 o 
   5   1  12       52.97       86.98     94.29 o 
   6   1  12     1153.86     1242.73    104.26 o 
   7   1  12      338.25      368.45     92.72 o 
   8   1  12        9.83       73.91     82.74 o 
   9   1  12       51.56       81.11     86.53 o 
  10   1  12      867.61      643.36     76.51 o 
  11   1  12        9.19       69.73     90.52 o 
  12   1  12       60.17      -32.28    100.16 o 
  13   1  12       20.13      134.75    103.41 o 
 -14   2  12       59.43      286.50    135.41 o 
 -13   2  12      825.28      787.21    143.40 o 
 -12   2  12       43.61      177.89    156.63 o 
 -11   2  12       40.44      227.74    127.81 o 
 -10   2  12       51.58      127.69    162.51 o 
  -9   2  12      866.70      792.20    171.72 o 
  -8   2  12        0.04       65.49    125.93 o 
  -7   2  12        1.71      168.06    105.75 o 
  -6   2  12      134.49      163.57     90.54 o 
  -5   2  12      291.44      397.25    127.08 o 
  -4   2  12       73.03       73.29     94.48 o 
  -3   2  12     3311.74     3340.75    138.57 o 
  -2   2  12      590.18      609.29    102.33 o 
  -1   2  12     4026.48     4264.60    151.64 o 
   0   2  12      528.11      998.62    146.98 o 
   1   2  12      329.73      293.62     68.40 o 
   2   2  12        4.40       14.56     72.06 o 
   3   2  12      125.39      134.71     85.17 o 
   4   2  12       57.24      119.04     77.50 o 
   5   2  12      456.79      424.57     94.53 o 
   6   2  12      411.45      570.36     95.86 o 
   7   2  12      180.29      208.01     79.18 o 
   8   2  12     1320.86     1335.59    146.75 o 
   9   2  12      110.14      107.72     97.16 o 
  10   2  12      287.56      311.57     90.97 o 
  11   2  12       24.08      157.90     92.13 o 
  12   2  12      109.98      114.56    100.44 o 
 -13   3  12        6.34       33.19    127.29 o 
 -12   3  12       19.44      288.95    161.01 o 
 -11   3  12       21.36      220.26    153.13 o 
 -10   3  12      818.81      780.02    292.07 o 
  -9   3  12        6.76      113.31    124.01 o 
  -8   3  12     1565.23     1432.31    139.79 o 
  -7   3  12      154.93      152.88    124.71 o 
  -6   3  12       34.31       81.02     71.37 o 
  -5   3  12      431.00      456.41     84.47 o 
  -4   3  12       32.50       95.10     79.22 o 
  -3   3  12       68.50      136.25     82.78 o 
  -2   3  12        0.03       40.92     85.73 o 
  -1   3  12       47.36      209.59     96.51 o 
   0   3  12      109.84      157.92     72.96 o 
   1   3  12      239.82      251.63     75.62 o 
   2   3  12       58.09       76.91     86.19 o 
   3   3  12      309.27      290.01     73.67 o 
   4   3  12       76.08       55.39     63.71 o 
   5   3  12      251.21      244.34     71.22 o 
   6   3  12      706.80      737.48     78.27 o 
   7   3  12      188.64      197.55     77.15 o 
   8   3  12        0.01       92.79     74.32 o 
   9   3  12       98.26      163.71     78.93 o 
  10   3  12      117.01      169.51     85.29 o 
  11   3  12       18.52       46.56     81.23 o 
 -12   4  12       17.28      -99.52    127.12 o 
 -11   4  12        4.08        3.62    149.89 o 
 -10   4  12       23.16       51.70    152.59 o 
  -9   4  12       77.78      143.81    153.78 o 
  -8   4  12      329.02      370.96    115.82 o 
  -7   4  12      401.79      471.68     83.47 o 
  -6   4  12       76.61       90.08     66.86 o 
  -5   4  12      324.47      348.90     72.56 o 
  -4   4  12      317.47      330.09     67.40 o 
  -3   4  12      304.10      342.42     82.36 o 
  -2   4  12      819.97      904.52     96.93 o 
  -1   4  12       39.42       28.58     83.57 o 
   0   4  12      682.19      773.59     97.55 o 
   1   4  12       16.94       48.92     78.61 o 
   2   4  12     1402.23     1492.39     77.45 o 
   3   4  12      283.37      282.21     71.43 o 
   4   4  12      285.94      240.53     79.55 o 
   5   4  12      713.39      714.36     67.93 o 
   6   4  12       44.22       99.75     69.84 o 
   7   4  12        0.45      132.28     86.04 o 
   8   4  12       41.03       20.07     75.21 o 
   9   4  12        0.59      136.34     70.44 o 
  -9   5  12       65.44       92.26    103.59 o 
  -8   5  12      103.23      125.99     70.94 o 
  -7   5  12       28.09      -11.33     75.44 o 
  -6   5  12        0.27       78.49     60.88 o 
  -5   5  12      149.61      228.14     64.57 o 
  -4   5  12       80.57      115.69     66.91 o 
  -3   5  12      563.26      459.79     84.02 o 
  -2   5  12       55.28       90.30     82.82 o 
  -1   5  12      834.69      787.48    117.53 o 
   0   5  12       32.51      104.91     95.95 o 
   1   5  12      288.03      324.70     76.86 o 
   2   5  12       32.19       89.64     73.75 o 
   3   5  12       91.20      223.56     81.21 o 
   4   5  12      200.13      211.91     89.75 o 
   5   5  12      243.52      289.70     74.78 o 
   6   5  12       80.11       91.12     83.21 o 
   7   5  12       33.66      135.16     93.26 o 
  -4   6  12      108.47       96.72     75.49 o 
  -3   6  12       31.33      109.55     72.06 o 
  -2   6  12       19.72       49.08     84.59 o 
  -1   6  12       28.00       56.06     87.04 o 
   0   6  12      100.94       75.89     85.30 o 
   1   6  12       31.12       25.79     86.83 o 
   2   6  12        0.01       31.87     94.99 o 
 -15   0  13        9.45       60.13    291.01 o 
 -13   0  13        0.30      101.84    242.91 o 
 -11   0  13      410.68      411.35    158.57 o 
  -9   0  13      493.12      666.81    193.90 o 
  -7   0  13     1064.39     1346.07    173.66 o 
  -5   0  13        9.28       67.60    151.59 o 
  -3   0  13     1949.17     2208.26    187.64 o 
  -1   0  13     1134.18     1144.79    160.33 o 
   1   0  13        5.40       69.52    175.17 o 
   3   0  13     2169.52     2450.47    158.71 o 
   5   0  13        1.68      105.74    112.55 o 
   7   0  13      789.53      801.16    128.07 o 
   9   0  13      587.41      653.79    200.82 o 
  11   0  13       50.72      217.13    130.71 o 
  13   0  13      711.76      793.34    121.02 o 
 -15   1  13       29.33       19.48    141.75 o 
 -14   1  13       34.97       10.77    136.21 o 
 -13   1  13      403.56      497.67    134.64 o 
 -12   1  13       30.64      128.22    133.91 o 
 -11   1  13       50.40      138.71    108.70 o 
 -10   1  13      208.49      150.91    139.79 o 
  -9   1  13      415.72      461.28    128.06 o 
  -8   1  13       19.93       43.73    116.82 o 
  -7   1  13        9.30      -40.26    114.89 o 
  -6   1  13      452.37      461.70    122.23 o 
  -5   1  13        0.85      -14.90    134.47 o 
  -4   1  13      768.38      801.82    130.80 o 
  -3   1  13      201.99      269.90     98.40 o 
  -2   1  13     2422.59     2368.71    104.17 o 
  -1   1  13      260.78      502.11    100.19 o 
   0   1  13       28.00      188.69    101.10 o 
   1   1  13       69.96      105.77     98.18 o 
   2   1  13      456.79      445.64    105.28 o 
   3   1  13      729.15      639.11     89.24 o 
   4   1  13       84.65      166.70     99.95 o 
   5   1  13      134.92      186.89     86.16 o 
   6   1  13      377.83      361.36    101.03 o 
   7   1  13      239.05      326.34     94.44 o 
   8   1  13      128.06      170.04     86.43 o 
   9   1  13      105.44      116.53    101.66 o 
  10   1  13        6.14      105.18    101.53 o 
  11   1  13        3.59       42.96     73.28 o 
  12   1  13      158.15      180.56     88.07 o 
 -14   2  13       10.63      108.15    128.44 o 
 -13   2  13       10.39      131.34    130.35 o 
 -12   2  13     1709.58     1561.18    110.48 o 
 -11   2  13      217.85      178.17    107.25 o 
 -10   2  13      398.21      429.78    127.59 o 
  -9   2  13      309.09      389.28    133.61 o 
  -8   2  13      530.61      540.13    119.18 o 
  -7   2  13      455.36      547.54    100.72 o 
  -6   2  13        1.21      137.24    109.92 o 
  -5   2  13       26.63       53.50    133.97 o 
  -4   2  13      152.68      174.97    101.70 o 
  -3   2  13       18.08       63.51     99.81 o 
  -2   2  13      117.49       89.88    108.04 o 
  -1   2  13       67.65       81.32     73.90 o 
   0   2  13       36.03       17.55     78.23 o 
   1   2  13      368.63      320.35     69.61 o 
   2   2  13      246.45      277.12     70.99 o 
   3   2  13       40.70      119.79     80.49 o 
   4   2  13     1105.93     1070.52     98.29 o 
   5   2  13      175.46      277.27     88.62 o 
   6   2  13      119.35      193.69     84.33 o 
   7   2  13      105.31      180.31     84.94 o 
   8   2  13      271.14      319.62     83.19 o 
   9   2  13      268.02      249.95     92.62 o 
  10   2  13      367.02      256.09     77.36 o 
  11   2  13        6.91       54.30     89.58 o 
  12   2  13       51.34      -10.20     87.22 o 
 -13   3  13       12.58      143.50    159.77 o 
 -12   3  13      108.46      171.61    152.43 o 
 -11   3  13      175.51      137.45    130.61 o 
 -10   3  13      150.49      189.24    128.99 o 
  -9   3  13        0.00       19.77    113.73 o 
  -8   3  13      594.95      617.36    120.18 o 
  -7   3  13      225.95      220.56     95.02 o 
  -6   3  13        3.23       56.22     74.69 o 
  -5   3  13      271.72      346.53     70.06 o 
  -4   3  13      153.42      192.33     72.97 o 
  -3   3  13      664.37      696.28     97.89 o 
  -2   3  13      237.23      178.45    106.02 o 
  -1   3  13      114.57       63.08     96.81 o 
   0   3  13      166.33      185.69     90.10 o 
   1   3  13      919.81      884.15     74.14 o 
   2   3  13      139.04      208.79     80.17 o 
   3   3  13     2366.07     2353.73     78.69 o 
   4   3  13      175.74      207.66     71.45 o 
   5   3  13       26.76       34.86     74.84 o 
   6   3  13       71.25       73.59     76.41 o 
   7   3  13      946.18      945.33     81.11 o 
   8   3  13        3.53       69.33     84.92 o 
   9   3  13      165.42      239.44     79.33 o 
  10   3  13      135.31      161.06     70.16 o 
  11   3  13      105.33      209.28     77.71 o 
 -12   4  13      113.04      212.14    161.13 o 
 -11   4  13       42.43      218.44    157.08 o 
 -10   4  13        4.64      289.97    186.50 o 
  -9   4  13      117.06      326.46    152.47 o 
  -8   4  13       11.85       28.49     71.34 o 
  -7   4  13      138.64      118.36     68.78 o 
  -6   4  13       42.33       67.45     69.28 o 
  -5   4  13      394.53      356.53     72.26 o 
  -4   4  13     1302.55     1195.85     79.59 o 
  -3   4  13        1.43       57.43     79.51 o 
  -2   4  13      110.44      215.61    103.50 o 
  -1   4  13       57.52      123.08     88.91 o 
   0   4  13      104.49      220.37     84.56 o 
   1   4  13       28.83       70.04     79.14 o 
   2   4  13      711.88      696.62     92.06 o 
   3   4  13       94.32      173.77     75.82 o 
   4   4  13      552.94      518.89     71.54 o 
   5   4  13      157.16      179.33     76.48 o 
   6   4  13        0.15       45.11     66.40 o 
   7   4  13      459.09      455.57     91.22 o 
   8   4  13        0.07       30.54     79.76 o 
   9   4  13        2.31       35.03     80.29 o 
  -9   5  13       70.97      140.75    124.07 o 
  -8   5  13      505.57      510.35     67.09 o 
  -7   5  13       28.64       33.27     70.32 o 
  -6   5  13        0.88       48.02     67.87 o 
  -5   5  13      264.99      295.83     69.04 o 
  -4   5  13       32.61       25.42     75.77 o 
  -3   5  13       17.52      143.41     74.62 o 
  -2   5  13       33.52       68.22     89.84 o 
  -1   5  13       51.95        6.44     97.15 o 
   0   5  13      155.54      127.77     83.30 o 
   1   5  13      263.03      165.08     93.27 o 
   2   5  13      100.06      192.02     78.54 o 
   3   5  13       16.75        0.81     75.74 o 
   4   5  13        2.40       65.31     72.39 o 
   5   5  13        4.50       61.14     83.26 o 
   6   5  13       87.92       92.77     77.09 o 
  -3   6  13        0.27      101.85     74.54 o 
  -2   6  13        1.91       84.58     84.81 o 
  -1   6  13        1.25       44.49     91.24 o 
   0   6  13        9.42        2.20     81.17 o 
   1   6  13      199.02      229.67    104.85 o 
 -14   0  14      199.59      237.55    200.68 o 
 -12   0  14       18.20       12.12    189.20 o 
 -10   0  14        3.47       66.35    163.14 o 
  -8   0  14      218.92      268.81    171.09 o 
  -6   0  14       25.58       65.43    221.89 o 
  -4   0  14     3237.23     3224.51    189.30 o 
  -2   0  14       97.83       61.47    183.87 o 
   0   0  14     1037.90     1024.08    162.08 o 
   2   0  14       25.93       21.41    159.19 o 
   4   0  14      460.08      444.88    133.16 o 
   6   0  14      340.69      358.14    125.04 o 
   8   0  14        1.70       63.08    137.10 o 
  10   0  14      204.87      297.13    111.01 o 
  12   0  14      334.98      293.08    117.72 o 
 -15   1  14       26.06      215.00    159.97 o 
 -14   1  14      177.69      186.86    133.72 o 
 -13   1  14        8.93      125.60    160.19 o 
 -12   1  14      277.68      156.21    142.42 o 
 -11   1  14      103.02      194.60    159.14 o 
 -10   1  14      276.90      335.96    115.17 o 
  -9   1  14      637.54      676.34    131.79 o 
  -8   1  14     2011.30     1981.75    139.68 o 
  -7   1  14      678.70      750.02    133.55 o 
  -6   1  14      274.31      347.76    149.27 o 
  -5   1  14       43.32      141.55    129.79 o 
  -4   1  14      279.08      256.85    130.91 o 
  -3   1  14     2065.01     2123.07    100.65 o 
  -2   1  14     2115.43     2189.15     99.05 o 
  -1   1  14      272.34      414.02    100.64 o 
   0   1  14      103.60      155.58    107.10 o 
   1   1  14      299.62      462.05     92.17 o 
   2   1  14     1565.90     1668.85    108.56 o 
   3   1  14     1267.86     1187.68     97.69 o 
   4   1  14      394.11      363.20    102.13 o 
   5   1  14      722.49      743.29    101.41 o 
   6   1  14        0.07       89.57     94.11 o 
   7   1  14      602.00      700.06    101.66 o 
   8   1  14       30.80       77.52     79.87 o 
   9   1  14        3.20       30.58     82.34 o 
  10   1  14       20.56       28.31     84.16 o 
  11   1  14      110.28       97.69     85.34 o 
  12   1  14      166.84      272.60     91.96 o 
 -14   2  14        1.44      134.15    111.49 o 
 -13   2  14      249.14      202.21    132.43 o 
 -12   2  14      554.88      423.41    131.73 o 
 -11   2  14      146.39      268.74    125.39 o 
 -10   2  14       10.20       78.49    107.61 o 
  -9   2  14     1689.16     1722.03    110.37 o 
  -8   2  14      134.42      203.52    102.93 o 
  -7   2  14        4.65       35.81     91.63 o 
  -6   2  14      264.63      284.91    156.51 o 
  -5   2  14      160.58      102.25    128.73 o 
  -4   2  14      299.11      281.82    111.87 o 
  -3   2  14      411.94      516.61     87.56 o 
  -2   2  14      708.35      617.46    116.73 o 
  -1   2  14       32.81       90.88     84.30 o 
   0   2  14      945.15     1035.25     72.20 o 
   1   2  14      356.10      342.78     75.35 o 
   2   2  14        4.68       89.64     90.57 o 
   3   2  14        3.00      149.30     82.72 o 
   4   2  14       41.72      126.81     86.58 o 
   5   2  14      323.87      307.60    100.37 o 
   6   2  14       12.36      146.71     88.23 o 
   7   2  14      263.76      214.49     94.85 o 
   8   2  14       30.54      -10.45     92.64 o 
   9   2  14      940.36      944.13     98.58 o 
  10   2  14      193.28      212.59     92.53 o 
  11   2  14        0.07      221.00     87.97 o 
 -13   3  14        0.60      141.21    131.19 o 
 -12   3  14        0.04       38.27    128.64 o 
 -11   3  14      138.21      295.07    129.93 o 
 -10   3  14        0.23      147.06    124.76 o 
  -9   3  14        0.07       57.36    106.70 o 
  -8   3  14     1155.23     1133.99     96.23 o 
  -7   3  14      212.47      239.23     86.60 o 
  -6   3  14     1837.86     1828.24     84.29 o 
  -5   3  14      905.34      916.77     89.78 o 
  -4   3  14       40.30       74.08     92.15 o 
  -3   3  14       35.36       68.17     80.76 o 
  -2   3  14       13.48       76.27     90.67 o 
  -1   3  14        8.00       26.84    107.14 o 
   0   3  14      550.58      577.19    107.70 o 
   1   3  14       31.99      145.80     74.04 o 
   2   3  14       55.08      169.18     81.59 o 
   3   3  14       62.56      135.72     64.79 o 
   4   3  14       37.19       75.22     65.77 o 
   5   3  14       75.10      143.66     78.12 o 
   6   3  14      428.21      418.26     71.03 o 
   7   3  14       90.82      119.38     76.55 o 
   8   3  14      745.98      752.17     83.96 o 
   9   3  14      122.95      209.53     84.72 o 
  10   3  14       17.59       11.67     84.32 o 
 -11   4  14        6.19      -49.01     97.37 o 
 -10   4  14      128.43      198.88    128.37 o 
  -9   4  14      385.34      466.17    109.75 o 
  -8   4  14      157.88      153.61     81.20 o 
  -7   4  14      872.87      864.28     79.76 o 
  -6   4  14     1586.21     1541.99     78.26 o 
  -5   4  14       77.70      119.85     68.37 o 
  -4   4  14       78.10       84.39     81.81 o 
  -3   4  14       11.77       60.91    115.23 o 
  -2   4  14      724.45      662.08     94.81 o 
  -1   4  14       25.83      133.11     88.71 o 
   0   4  14       69.49      157.81     91.93 o 
   1   4  14        8.74      -23.16     70.30 o 
   2   4  14      278.83      327.77     74.50 o 
   3   4  14       26.39        5.89     77.23 o 
   4   4  14        5.00        5.53     72.63 o 
   5   4  14      333.51      287.10     73.22 o 
   6   4  14       50.92      114.19     64.77 o 
   7   4  14       54.82       86.50     82.95 o 
   8   4  14      212.31      247.03     76.58 o 
   9   4  14       14.60       64.52     80.32 o 
  -9   5  14      278.69      167.32    101.20 o 
  -8   5  14       11.11       27.97     72.21 o 
  -7   5  14      188.10      259.25     64.61 o 
  -6   5  14        0.91       74.97     66.86 o 
  -5   5  14       14.27      108.79     71.36 o 
  -4   5  14       43.02      110.44     81.77 o 
  -3   5  14        0.81      100.33     73.16 o 
  -2   5  14      104.64      103.74    110.33 o 
  -1   5  14      251.99      153.64     89.78 o 
   0   5  14      224.50      205.86     85.78 o 
   1   5  14      112.52       88.92     93.76 o 
   2   5  14        7.14       45.54     73.86 o 
   3   5  14        1.23      -31.56     82.40 o 
   4   5  14      119.79      147.65     90.57 o 
   5   5  14       29.41       93.94     73.78 o 
   6   5  14        0.97        3.12     87.28 o 
 -15   0  15      419.70      419.87    197.64 o 
 -13   0  15      115.70      127.38    200.72 o 
 -11   0  15       97.98      165.84    177.93 o 
  -9   0  15      228.51      185.21    149.35 o 
  -7   0  15      201.85      269.72    180.17 o 
  -5   0  15        0.87      153.01    161.06 o 
  -3   0  15     2142.60     2280.57    167.34 o 
  -1   0  15      147.40      240.86    151.71 o 
   1   0  15       55.05      110.98    134.67 o 
   3   0  15      170.32      231.95    129.65 o 
   5   0  15        4.43      -33.43    124.06 o 
   7   0  15        0.99       14.55    125.99 o 
   9   0  15     1357.93     1273.23    121.91 o 
  11   0  15       66.59       91.08    111.18 o 
 -15   1  15      177.47      246.15    161.50 o 
 -14   1  15      260.28      236.44    160.66 o 
 -13   1  15      588.28      471.71    119.78 o 
 -12   1  15      369.93      288.21    124.04 o 
 -11   1  15       24.22       68.29    122.44 o 
 -10   1  15       38.87       14.50    132.91 o 
  -9   1  15      393.82      481.03    120.64 o 
  -8   1  15       21.34       13.97    124.25 o 
  -7   1  15      161.85      109.06    122.63 o 
  -6   1  15      433.58      451.85    145.75 o 
  -5   1  15        7.65       79.68    121.01 o 
  -4   1  15     1601.66     1777.08    109.99 o 
  -3   1  15     1717.28     1790.74     98.78 o 
  -2   1  15       74.91      193.86    114.45 o 
  -1   1  15      214.40      259.33    111.28 o 
   0   1  15       73.85      145.69     93.25 o 
   1   1  15      323.19      351.31    102.86 o 
   2   1  15      305.08      339.12    103.88 o 
   3   1  15      551.18      500.61     96.45 o 
   4   1  15       27.72       60.10     85.10 o 
   5   1  15        4.26      -62.88    100.52 o 
   6   1  15       95.61       70.54     86.79 o 
   7   1  15      269.50      289.81     97.92 o 
   8   1  15      175.55      166.77     87.63 o 
   9   1  15      321.06      286.20    103.11 o 
  10   1  15       71.98       75.12     93.17 o 
  11   1  15       56.41       -7.99     92.30 o 
  12   1  15      173.48      191.54     73.10 o 
 -14   2  15       76.33       53.57    129.87 o 
 -13   2  15       56.47      -91.39    113.30 o 
 -12   2  15       84.19      131.59    131.05 o 
 -11   2  15       55.58       74.93     92.99 o 
 -10   2  15     1159.21     1121.23    120.30 o 
  -9   2  15      458.12      503.88    114.12 o 
  -8   2  15       86.34      106.12    107.56 o 
  -7   2  15        9.64      153.02    121.83 o 
  -6   2  15      221.16      258.96    156.20 o 
  -5   2  15     1882.64     1805.99    136.22 o 
  -4   2  15      591.66      657.25    112.64 o 
  -3   2  15      571.25      621.34     94.52 o 
  -2   2  15     1668.52     1821.94     96.64 o 
  -1   2  15        0.03       44.69     85.35 o 
   0   2  15      138.55      191.99     79.54 o 
   1   2  15       68.89      120.74     73.64 o 
   2   2  15       46.02       94.53     79.88 o 
   3   2  15      173.89      104.85     83.77 o 
   4   2  15      106.52      148.53     83.16 o 
   5   2  15       58.53       79.69     89.61 o 
   6   2  15      448.56      430.95     81.74 o 
   7   2  15     2133.26     2077.43     85.96 o 
   8   2  15      419.21      335.81     76.50 o 
   9   2  15       19.56      -17.86     83.84 o 
  10   2  15      289.19      159.34     82.16 o 
  11   2  15      135.45      154.26     92.00 o 
 -13   3  15        0.35      108.47    111.65 o 
 -12   3  15       19.56       18.82    109.22 o 
 -11   3  15       25.11      181.43    112.63 o 
 -10   3  15        9.39       98.02    107.19 o 
  -9   3  15      414.81      374.53    107.58 o 
  -8   3  15      253.23      203.13     95.86 o 
  -7   3  15     2057.55     2047.34     85.85 o 
  -6   3  15       55.66      120.77     83.17 o 
  -5   3  15       66.87      110.91     95.11 o 
  -4   3  15      556.83      551.58     92.85 o 
  -3   3  15       92.44       28.77     86.23 o 
  -2   3  15      813.33      825.33     99.81 o 
  -1   3  15      636.80      576.60    107.92 o 
   0   3  15      200.71      182.43     99.82 o 
   1   3  15      654.88      626.53     79.49 o 
   2   3  15      335.79      397.92     78.61 o 
   3   3  15      304.93      357.45     70.56 o 
   4   3  15     1712.75     1707.96     86.87 o 
   5   3  15       43.40      167.99     76.92 o 
   6   3  15      111.63      121.97     78.13 o 
   7   3  15      253.92      253.10     69.55 o 
   8   3  15      333.46      323.84     78.54 o 
   9   3  15       32.03       48.94     72.28 o 
  10   3  15       37.10       95.87     79.32 o 
 -11   4  15       37.76      243.03    109.26 o 
 -10   4  15      110.50      298.46     99.12 o 
  -9   4  15       61.16       58.02     85.18 o 
  -8   4  15       89.43       86.89     82.74 o 
  -7   4  15      514.26      486.16     70.89 o 
  -6   4  15        2.26       38.69     62.57 o 
  -5   4  15       36.61      191.79     80.99 o 
  -4   4  15       49.22      161.98     94.95 o 
  -3   4  15      275.40      320.92     98.74 o 
  -2   4  15        1.55       61.26     79.69 o 
  -1   4  15       82.47       38.88    101.87 o 
   0   4  15        5.90       94.83     90.46 o 
   1   4  15       45.79       71.92     79.43 o 
   2   4  15      975.14      923.63     80.15 o 
   3   4  15      708.68      678.40     79.72 o 
   4   4  15       82.89       89.87     71.01 o 
   5   4  15       28.36      127.46     69.03 o 
   6   4  15        0.13      120.43     68.74 o 
   7   4  15        9.58      -70.70     70.70 o 
   8   4  15      163.25      161.04     78.98 o 
  -8   5  15       11.74      105.57     86.54 o 
  -7   5  15        6.25       42.64     64.86 o 
  -6   5  15      153.38      124.15     66.16 o 
  -5   5  15       10.56      106.36     72.73 o 
  -4   5  15      249.81      292.43     76.93 o 
  -3   5  15        4.28       73.63     87.74 o 
  -2   5  15      118.34      112.59    115.32 o 
  -1   5  15       71.79      179.70     95.18 o 
   0   5  15      246.48      344.30     92.79 o 
   1   5  15       25.14       93.93     85.55 o 
   2   5  15       91.54      183.38     86.84 o 
   3   5  15       13.13      -64.20     89.36 o 
   4   5  15       20.77      144.75     74.74 o 
   5   5  15       27.49       15.70     75.87 o 
 -14   0  16      113.63       60.99    201.73 o 
 -12   0  16      302.04      332.70    203.83 o 
 -10   0  16        9.80       40.96    166.68 o 
  -8   0  16      959.70      966.31    179.29 o 
  -6   0  16       67.74       98.07    241.71 o 
  -4   0  16        2.48       10.10    165.22 o 
  -2   0  16      708.25      828.45    144.98 o 
   0   0  16       68.54      111.10    151.69 o 
   2   0  16     1050.47      987.11    136.77 o 
   4   0  16       51.96       95.60    119.74 o 
   6   0  16      675.77      694.04    132.34 o 
   8   0  16      159.85        1.75    112.15 o 
  10   0  16       18.32       69.15    132.62 o 
  12   0  16        0.95       29.38    103.11 o 
 -14   1  16       37.37      138.31    138.43 o 
 -13   1  16       12.88       67.59    129.46 o 
 -12   1  16        7.02       59.77    117.52 o 
 -11   1  16       34.44        3.26    118.59 o 
 -10   1  16      538.71      464.03    130.64 o 
  -9   1  16      168.20      101.88    142.53 o 
  -8   1  16        2.03       73.31    121.38 o 
  -7   1  16      317.40      283.35    104.74 o 
  -6   1  16       59.79      108.73    151.20 o 
  -5   1  16      153.12      189.80    126.03 o 
  -4   1  16        4.70       16.78     99.58 o 
  -3   1  16       76.13       78.75     99.15 o 
  -2   1  16      269.92      293.62     95.54 o 
  -1   1  16      194.80      244.97    100.76 o 
   0   1  16      405.87      347.47    105.25 o 
   1   1  16      390.86      382.54     90.25 o 
   2   1  16       32.28      113.52     94.02 o 
   3   1  16       53.48      192.91     90.71 o 
   4   1  16      767.30      775.14    111.89 o 
   5   1  16        3.22       58.58     87.39 o 
   6   1  16      159.40      121.99     90.12 o 
   7   1  16      669.44      646.38     86.16 o 
   8   1  16     1270.22     1121.39    105.81 o 
   9   1  16       16.78       -2.24     80.48 o 
  10   1  16      247.98      216.35     85.77 o 
  11   1  16       49.31      101.89     95.53 o 
 -14   2  16      197.23      228.93    129.57 o 
 -13   2  16        0.92      125.66    100.63 o 
 -12   2  16      174.15      134.07     98.39 o 
 -11   2  16       52.20      262.75    125.80 o 
 -10   2  16        9.86       -6.49    120.58 o 
  -9   2  16       19.40      124.07    114.28 o 
  -8   2  16     1727.21     1774.67    112.81 o 
  -7   2  16     2862.67     2782.37    129.18 o 
  -6   2  16        2.77       75.10    144.83 o 
  -5   2  16       15.06       50.72    105.07 o 
  -4   2  16      232.89      195.43    117.76 o 
  -3   2  16      863.46      879.41    129.26 o 
  -2   2  16      218.47      290.26     91.37 o 
  -1   2  16      900.00     1023.21     83.20 o 
   0   2  16      119.88      184.79     78.38 o 
   1   2  16      165.22      140.46     70.90 o 
   2   2  16        0.38      -11.28     78.58 o 
   3   2  16      530.79      514.55     88.34 o 
   4   2  16      591.98      583.94     84.11 o 
   5   2  16      564.39      657.90     82.64 o 
   6   2  16      741.37      818.50     78.54 o 
   7   2  16      552.60      523.86     82.02 o 
   8   2  16      152.36      222.55    100.69 o 
   9   2  16      266.60      352.22     87.91 o 
  10   2  16       16.60       96.84     80.64 o 
  11   2  16       58.09       40.32     83.95 o 
 -13   3  16       93.19       47.75    112.25 o 
 -12   3  16       85.21       81.72     99.17 o 
 -11   3  16      442.57      468.27    115.11 o 
 -10   3  16        1.15        6.73    110.76 o 
  -9   3  16      164.93      211.94     86.20 o 
  -8   3  16     1454.46     1403.08    112.16 o 
  -7   3  16      105.16      163.76     83.85 o 
  -6   3  16      536.86      482.81    102.23 o 
  -5   3  16      402.95      293.66     98.29 o 
  -4   3  16       81.10       44.21     82.34 o 
  -3   3  16       16.48       93.64    100.60 o 
  -2   3  16      253.70      292.57     97.68 o 
  -1   3  16       47.75      151.95     95.11 o 
   0   3  16        1.32       29.24    107.37 o 
   1   3  16       70.27       44.07     88.14 o 
   2   3  16      337.34      289.67     73.64 o 
   3   3  16       33.80      -20.12     69.81 o 
   4   3  16       19.85       60.86     69.88 o 
   5   3  16        0.06      139.94     83.05 o 
   6   3  16       47.79      123.88     77.63 o 
   7   3  16      117.21       52.41     80.63 o 
   8   3  16     2058.06     2005.19    113.46 o 
   9   3  16      136.11      236.15     76.65 o 
  10   3  16       14.39       67.86     75.84 o 
 -11   4  16        0.00       36.18    110.80 o 
 -10   4  16        1.10       36.24     81.98 o 
  -9   4  16      186.51      142.08     75.65 o 
  -8   4  16        0.49       -5.94     81.10 o 
  -7   4  16        8.08       73.17     79.05 o 
  -6   4  16      400.55      393.50     71.42 o 
  -5   4  16       81.77      139.48     72.37 o 
  -4   4  16        1.01       16.72     88.36 o 
  -3   4  16        4.44       43.27     90.15 o 
  -2   4  16       54.52       87.74     91.52 o 
  -1   4  16        3.55      117.26     99.67 o 
   0   4  16      832.47      815.78     91.30 o 
   1   4  16     2037.91     1959.93     93.55 o 
   2   4  16      489.52      381.97     78.85 o 
   3   4  16      639.38      645.13     85.01 o 
   4   4  16       55.06      197.97     72.62 o 
   5   4  16       29.93       37.25     77.76 o 
   6   4  16        0.10       51.64     69.53 o 
   7   4  16       61.80      111.20     85.38 o 
   8   4  16       20.00      -23.87     87.88 o 
  -8   5  16        0.46       34.97     88.28 o 
  -7   5  16        1.02       72.61     67.49 o 
  -6   5  16       61.52      112.68     69.58 o 
  -5   5  16       38.89       88.51     71.97 o 
  -4   5  16        9.35      136.82     88.79 o 
  -3   5  16       10.19       -7.76    110.59 o 
  -2   5  16       27.09       31.25     92.27 o 
  -1   5  16      180.00       93.01    100.25 o 
   0   5  16       88.22       96.12     90.62 o 
   1   5  16        5.93       92.03    102.37 o 
   2   5  16       60.53      204.91     71.48 o 
   3   5  16      175.45      110.48     87.69 o 
   4   5  16      140.24      145.57     78.75 o 
   5   5  16       11.98       98.13     86.80 o 
 -13   0  17       33.02       -0.50    206.79 o 
 -11   0  17      781.76      713.35    194.14 o 
  -9   0  17      452.85      404.66    173.25 o 
  -7   0  17       91.49       98.48    292.84 o 
  -5   0  17     3015.60     3247.32    141.47 o 
  -3   0  17      712.62      613.29    164.81 o 
  -1   0  17      847.66      640.29    176.62 o 
   1   0  17       24.40       97.60    118.22 o 
   3   0  17     3250.84     3207.84    157.26 o 
   5   0  17      257.88      191.22    142.16 o 
   7   0  17        4.31      151.21    116.74 o 
   9   0  17      714.02      772.21    111.15 o 
  11   0  17       80.21       58.56    120.34 o 
 -14   1  17       29.65       29.33    112.03 o 
 -13   1  17        0.49       -7.79    128.79 o 
 -12   1  17      187.33      333.52    122.50 o 
 -11   1  17      299.00      312.20    117.96 o 
 -10   1  17      106.14      121.86    123.69 o 
  -9   1  17      431.52      492.99    133.22 o 
  -8   1  17       87.22      163.65    130.63 o 
  -7   1  17        4.97       35.39    109.55 o 
  -6   1  17      794.70      721.10    162.68 o 
  -5   1  17        1.63       49.42    115.41 o 
  -4   1  17        1.06       59.27    101.61 o 
  -3   1  17       34.80       80.77     98.83 o 
  -2   1  17       14.19       24.50    106.84 o 
  -1   1  17      489.35      417.64     99.64 o 
   0   1  17       43.86       61.29    110.25 o 
   1   1  17      283.17      375.50    100.54 o 
   2   1  17     1284.67     1332.75     91.14 o 
   3   1  17      101.26      124.05     90.93 o 
   4   1  17     1188.38     1032.72    111.22 o 
   5   1  17      792.56      804.45     92.57 o 
   6   1  17        6.60      -10.24     89.94 o 
   7   1  17       67.54      189.84     92.78 o 
   8   1  17       43.70      109.84     86.39 o 
   9   1  17       58.68       33.59     85.26 o 
  10   1  17       12.66       21.87     78.89 o 
  11   1  17       42.00      121.17     86.65 o 
 -14   2  17        5.28       67.36    131.29 o 
 -13   2  17       48.95       87.25    129.36 o 
 -12   2  17       47.13      236.78    131.70 o 
 -11   2  17      257.50      235.50    112.59 o 
 -10   2  17     1068.20     1036.12    125.24 o 
  -9   2  17      221.33      380.27    124.46 o 
  -8   2  17      368.70      347.04    121.73 o 
  -7   2  17      168.17      256.22    128.97 o 
  -6   2  17      521.53      447.84    138.23 o 
  -5   2  17      824.70      899.65    110.82 o 
  -4   2  17      617.33      592.44    104.04 o 
  -3   2  17       11.54       73.56    122.45 o 
  -2   2  17       95.65      158.34     80.80 o 
  -1   2  17      102.61      157.23     72.61 o 
   0   2  17        1.57       46.14     87.12 o 
   1   2  17      290.73      263.94     77.54 o 
   2   2  17      116.38       97.22     82.60 o 
   3   2  17      611.44      808.08     99.36 o 
   4   2  17     2549.65     2578.08     99.56 o 
   5   2  17      531.73      519.10     92.86 o 
   6   2  17       65.83       66.98     86.00 o 
   7   2  17       13.16      101.03     99.94 o 
   8   2  17      133.94      267.94     92.38 o 
   9   2  17      102.08      166.78    111.82 o 
  10   2  17        1.16       75.52     95.88 o 
 -12   3  17        0.10       19.17     89.08 o 
 -11   3  17      306.99      282.51     89.81 o 
 -10   3  17       88.23      205.79    101.36 o 
  -9   3  17      507.23      371.91     95.90 o 
  -8   3  17     1800.46     1673.53    148.05 o 
  -7   3  17        5.09       12.52     89.80 o 
  -6   3  17      559.81      516.76    117.60 o 
  -5   3  17        0.04       89.14     99.45 o 
  -4   3  17      782.47      723.23     96.10 o 
  -3   3  17      143.56      137.71    104.12 o 
  -2   3  17       18.22      114.16    106.47 o 
  -1   3  17     1120.73     1031.63     99.23 o 
   0   3  17       17.46      144.71     89.25 o 
   1   3  17      339.63      340.70     77.37 o 
   2   3  17      415.59      356.86     70.27 o 
   3   3  17      337.87      376.33     63.38 o 
   4   3  17        0.14       36.12     64.67 o 
   5   3  17      221.96      342.98     73.05 o 
   6   3  17       53.80       29.46     71.42 o 
   7   3  17       12.52      -46.23     85.86 o 
   8   3  17      102.25      112.67     82.15 o 
   9   3  17      212.67      208.16     83.92 o 
 -10   4  17       26.48        0.91    108.00 o 
  -9   4  17       24.58       36.09     84.74 o 
  -8   4  17      231.61      205.83     86.71 o 
  -7   4  17      309.26      241.38     77.79 o 
  -6   4  17      152.46      139.90     79.02 o 
  -5   4  17      223.89      199.99     96.72 o 
  -4   4  17        1.00      -26.43     99.61 o 
  -3   4  17        9.71       43.64     91.67 o 
  -2   4  17      121.16      250.10     90.07 o 
  -1   4  17        7.87      146.52     96.34 o 
   0   4  17        8.24      109.70     84.14 o 
   1   4  17        9.87      113.55     91.34 o 
   2   4  17       44.00      146.00     77.32 o 
   3   4  17       57.37       50.38     81.35 o 
   4   4  17      171.17      202.71     72.73 o 
   5   4  17       80.54       84.48     79.09 o 
   6   4  17       67.06      136.32     83.86 o 
   7   4  17       53.53      128.29     93.49 o 
  -7   5  17        6.57       73.77     69.02 o 
  -6   5  17       57.04       55.66     70.05 o 
  -5   5  17        0.77       38.58     89.33 o 
  -4   5  17       48.55       84.00     83.67 o 
  -3   5  17        0.06      -48.44    105.67 o 
  -2   5  17        3.24      116.06     91.45 o 
  -1   5  17      222.84      267.90     87.45 o 
   0   5  17      124.55      260.76     79.79 o 
   1   5  17       47.47      -37.26     86.79 o 
   2   5  17      107.96      187.72     92.59 o 
   3   5  17      172.47      169.16     78.71 o 
   4   5  17       69.29      113.74     93.32 o 
 -14   0  18      109.38       77.88    222.64 o 
 -12   0  18      143.19      264.73    215.43 o 
 -10   0  18      850.41      691.55    168.33 o 
  -8   0  18       94.60      101.81    155.18 o 
  -6   0  18      813.05      735.28    204.05 o 
  -4   0  18      553.41      623.05    142.35 o 
  -2   0  18      209.91      359.69    168.24 o 
   0   0  18      568.72      778.26    151.95 o 
   2   0  18      277.86      280.29    144.30 o 
   4   0  18      913.00      800.78    128.60 o 
   6   0  18       89.42      183.26    118.54 o 
   8   0  18       39.75      155.37    133.33 o 
  10   0  18        0.62       49.12    111.32 o 
 -14   1  18       39.15       94.97    136.26 o 
 -13   1  18       61.06      104.34    127.07 o 
 -12   1  18        0.10       78.92    122.99 o 
 -11   1  18      261.68      234.14    109.35 o 
 -10   1  18      620.09      642.88    126.31 o 
  -9   1  18        4.93      -18.58    129.82 o 
  -8   1  18     1263.39     1264.11    129.81 o 
  -7   1  18     1029.08     1064.68    131.77 o 
  -6   1  18       12.12       41.11    142.62 o 
  -5   1  18      183.89      264.37    129.29 o 
  -4   1  18      515.50      482.54     80.83 o 
  -3   1  18      401.67      449.71     81.34 o 
  -2   1  18      682.55      706.12    101.57 o 
  -1   1  18      392.94      429.13    100.24 o 
   0   1  18      399.62      547.37    106.28 o 
   1   1  18        8.16       99.79     90.52 o 
   2   1  18      100.82       66.38     98.04 o 
   3   1  18     1232.77     1162.36    102.69 o 
   4   1  18      814.32      727.94     89.40 o 
   5   1  18       10.40      115.34     96.43 o 
   6   1  18        5.23      -70.86     93.39 o 
   7   1  18       37.42      131.23     84.57 o 
   8   1  18      460.78      406.84     80.84 o 
   9   1  18       27.41      117.25     79.37 o 
  10   1  18        0.46      -16.24     75.77 o 
 -13   2  18        6.45      -22.24    110.44 o 
 -12   2  18       36.13      -32.77    118.20 o 
 -11   2  18      771.77      725.12    113.76 o 
 -10   2  18        0.50       30.45    105.15 o 
  -9   2  18       91.87      135.49    109.16 o 
  -8   2  18        4.27       94.63    116.39 o 
  -7   2  18      321.01      152.60    176.50 o 
  -6   2  18       95.12      152.84    107.70 o 
  -5   2  18      852.37      844.69    111.58 o 
  -4   2  18       44.75       67.67    105.39 o 
  -3   2  18       94.34      132.00    114.45 o 
  -2   2  18      337.60      485.12     83.32 o 
  -1   2  18       13.23       -6.52     74.88 o 
   0   2  18       42.76       86.91     74.02 o 
   1   2  18        0.00       51.06     74.29 o 
   2   2  18      119.69      165.37     87.28 o 
   3   2  18      268.12      277.41     88.58 o 
   4   2  18        1.51       22.97     86.84 o 
   5   2  18       80.06       45.06     85.81 o 
   6   2  18      269.71      152.99     75.49 o 
   7   2  18       18.61       50.52     74.36 o 
   8   2  18        1.94       22.62     90.66 o 
   9   2  18      119.65      131.81     93.11 o 
  10   2  18      113.75      102.09     89.89 o 
 -12   3  18       43.61       29.16    111.66 o 
 -11   3  18      178.48      188.22    113.65 o 
 -10   3  18       16.33      -48.04    128.26 o 
  -9   3  18      124.46       90.79     98.56 o 
  -8   3  18        1.38      123.81    107.14 o 
  -7   3  18      123.12       77.47    101.85 o 
  -6   3  18      331.97      510.56    101.00 o 
  -5   3  18        2.64       29.51    103.57 o 
  -4   3  18     2562.28     2467.47    127.68 o 
  -3   3  18      100.69      157.73     95.46 o 
  -2   3  18      726.56      648.88    107.86 o 
  -1   3  18       60.75      105.57     93.74 o 
   0   3  18      614.96      510.31     85.94 o 
   1   3  18      129.37      121.42     86.37 o 
   2   3  18      994.89      901.88     72.03 o 
   3   3  18        1.92       44.59     71.82 o 
   4   3  18       14.73      133.30     64.39 o 
   5   3  18      445.88      486.58     69.25 o 
   6   3  18       25.33       61.00     75.91 o 
   7   3  18        5.39      117.11     73.30 o 
   8   3  18        2.96       42.21     95.08 o 
   9   3  18      155.92       63.86     86.87 o 
 -10   4  18      137.19      240.61     88.72 o 
  -9   4  18       89.91      179.04     83.29 o 
  -8   4  18      127.52      194.88     90.15 o 
  -7   4  18       93.89      139.45     94.23 o 
  -6   4  18      100.06      251.56     98.65 o 
  -5   4  18       10.19       93.60     99.81 o 
  -4   4  18      119.92      131.45     90.70 o 
  -3   4  18       11.02       54.96     96.77 o 
  -2   4  18        0.13      141.00     99.57 o 
  -1   4  18      127.40      150.96     89.29 o 
   0   4  18     1011.10     1003.83     94.72 o 
   1   4  18      297.71      303.78     93.85 o 
   2   4  18        1.95       18.49     85.37 o 
   3   4  18        1.10      129.33     73.89 o 
   4   4  18        8.13       74.60     70.69 o 
   5   4  18       11.09       49.65     72.17 o 
   6   4  18       20.95       20.53     91.50 o 
   7   4  18      149.04      190.93     86.50 o 
  -7   5  18       89.07       60.74     83.86 o 
  -6   5  18       13.69       75.50     71.67 o 
  -5   5  18       70.76       50.05     90.99 o 
  -4   5  18      298.12      319.91     91.40 o 
  -3   5  18        7.31       64.01    114.96 o 
  -2   5  18        2.94       15.44     86.89 o 
  -1   5  18        3.75       37.46     93.34 o 
   0   5  18        0.67       51.31     84.54 o 
   1   5  18      255.91      240.32     93.71 o 
   2   5  18        3.91       72.70     92.29 o 
   3   5  18      106.81       65.79     80.39 o 
 -13   0  19        0.08      117.98    235.79 o 
 -11   0  19       27.36       -7.59    205.46 o 
  -9   0  19     1827.89     1827.21    185.83 o 
  -7   0  19      204.12      374.65    287.45 o 
  -5   0  19       55.81      -24.84    155.75 o 
  -3   0  19      237.93      323.74    130.00 o 
  -1   0  19      467.96      515.32    141.09 o 
   1   0  19      207.33      181.08    160.63 o 
   3   0  19     2169.00     2043.56    127.89 o 
   5   0  19      583.22      587.96    104.48 o 
   7   0  19      297.68      281.86    113.90 o 
   9   0  19      361.13      409.90    118.42 o 
 -14   1  19        5.82       81.16    137.19 o 
 -13   1  19      307.55      330.46    136.45 o 
 -12   1  19        2.96       80.87    136.59 o 
 -11   1  19       61.21       29.35    126.93 o 
 -10   1  19      220.26      217.32    122.16 o 
  -9   1  19       73.83      139.57    134.03 o 
  -8   1  19        4.72       90.56    116.44 o 
  -7   1  19        1.45      -19.93    124.55 o 
  -6   1  19       10.57       47.53    122.73 o 
  -5   1  19      183.04      137.82    103.38 o 
  -4   1  19       43.55       86.36     92.27 o 
  -3   1  19        1.20       12.24     88.03 o 
  -2   1  19      232.16      215.07    108.23 o 
  -1   1  19      190.36      214.55     90.87 o 
   0   1  19       56.07       97.17    101.98 o 
   1   1  19      399.56      410.35     95.38 o 
   2   1  19      548.11      535.31     91.25 o 
   3   1  19      126.94      155.56     90.13 o 
   4   1  19      364.86      352.55     86.88 o 
   5   1  19      164.37      195.90     83.15 o 
   6   1  19      412.29      337.08     82.11 o 
   7   1  19        5.98       54.13     90.26 o 
   8   1  19       60.84      172.43     83.87 o 
   9   1  19       43.47       35.65     93.85 o 
  10   1  19       41.42      -28.71     95.18 o 
 -13   2  19        0.96      -29.88    109.46 o 
 -12   2  19       49.87        3.15    130.13 o 
 -11   2  19      118.39      125.61    123.66 o 
 -10   2  19       92.63      153.21    109.25 o 
  -9   2  19      144.70       70.31    121.16 o 
  -8   2  19       98.76       52.57    104.28 o 
  -7   2  19        0.84       39.93    169.54 o 
  -6   2  19      341.79      300.74    108.21 o 
  -5   2  19      347.10      383.40    108.70 o 
  -4   2  19     1492.10     1501.86    119.52 o 
  -3   2  19      213.44      243.48    113.52 o 
  -2   2  19       64.21       90.97     83.60 o 
  -1   2  19      419.12      365.02     94.19 o 
   0   2  19        0.43        2.98     75.51 o 
   1   2  19      238.90      225.91     78.36 o 
   2   2  19      162.66      179.92     73.56 o 
   3   2  19      600.82      610.20     93.49 o 
   4   2  19      554.56      716.32    102.92 o 
   5   2  19       42.86      152.17     82.14 o 
   6   2  19        9.27       75.19     91.17 o 
   7   2  19       72.21      100.04     96.96 o 
   8   2  19      141.93      122.08     75.02 o 
   9   2  19      117.20       61.09    100.73 o 
 -12   3  19        1.89      110.66    133.87 o 
 -11   3  19      589.25      520.75    127.97 o 
 -10   3  19      287.74      294.53     99.79 o 
  -9   3  19        0.23       72.64    133.42 o 
  -8   3  19      238.08      292.08     96.51 o 
  -7   3  19      568.27      558.41     98.48 o 
  -6   3  19      172.73      181.24    112.20 o 
  -5   3  19     1331.17     1237.96     95.63 o 
  -4   3  19       29.30      -28.76    114.96 o 
  -3   3  19      569.87      549.00    104.72 o 
  -2   3  19       34.21       97.51    101.98 o 
  -1   3  19       31.99       79.37     91.99 o 
   0   3  19      187.12      137.56     92.08 o 
   1   3  19       51.36       64.35     77.70 o 
   2   3  19       59.12      136.85     67.28 o 
   3   3  19      218.94      273.42     67.14 o 
   4   3  19      327.57      293.04     72.00 o 
   5   3  19      107.58      112.03     80.32 o 
   6   3  19       92.80      129.87     72.31 o 
   7   3  19        1.92      168.60     71.92 o 
   8   3  19      159.57      159.74     78.16 o 
 -10   4  19        9.07      138.16     99.56 o 
  -9   4  19        2.06       -4.78     94.70 o 
  -8   4  19        7.85      112.27    105.46 o 
  -7   4  19       95.46       76.37    107.77 o 
  -6   4  19        1.48       72.96    114.92 o 
  -5   4  19      107.67      128.65     90.35 o 
  -4   4  19      316.90      313.41     96.32 o 
  -3   4  19      245.65      213.76     89.29 o 
  -2   4  19      933.75      873.99    103.76 o 
  -1   4  19        0.11      199.70    100.20 o 
   0   4  19       30.04       88.99    100.01 o 
   1   4  19       49.70      116.69     87.86 o 
   2   4  19        0.83       14.54     87.57 o 
   3   4  19        8.11      166.84     80.60 o 
   4   4  19       60.05      -11.44     77.58 o 
   5   4  19       86.01       19.90     65.64 o 
   6   4  19       24.12       58.81     83.48 o 
  -6   5  19      140.84      169.58     80.23 o 
  -5   5  19       45.64      -16.06    102.95 o 
  -4   5  19      126.16      229.11    113.08 o 
  -3   5  19       11.90       42.40     98.72 o 
  -2   5  19        1.98      107.25    100.15 o 
  -1   5  19      855.62      817.76     96.79 o 
   0   5  19       32.31      -12.92     95.01 o 
   1   5  19      113.75      197.77     95.57 o 
   2   5  19       21.33       44.60     94.61 o 
 -14   0  20       30.36       63.85    276.90 o 
 -12   0  20      139.82      155.13    209.39 o 
 -10   0  20       35.91       38.53    192.48 o 
  -8   0  20      303.67      294.94    157.26 o 
  -6   0  20       64.57      162.07    163.57 o 
  -4   0  20      166.52      109.86    128.02 o 
  -2   0  20      334.60      498.87    175.58 o 
   0   0  20     1368.18     1445.24    163.45 o 
   2   0  20       22.57       91.53    121.67 o 
   4   0  20      214.22      180.85    122.35 o 
   6   0  20      482.50      409.11    115.77 o 
   8   0  20      467.00      491.91    114.48 o 
  10   0  20       34.99      211.64    157.32 o 
 -13   1  20       30.86       80.11    137.23 o 
 -12   1  20        2.27       64.64    134.40 o 
 -11   1  20       40.72      152.80    128.06 o 
 -10   1  20        3.75       22.64    119.20 o 
  -9   1  20        0.49       19.40    127.18 o 
  -8   1  20      639.99      608.02    112.29 o 
  -7   1  20      199.26      183.50    118.88 o 
  -6   1  20        5.61       -5.49    130.66 o 
  -5   1  20        0.53       74.75     89.06 o 
  -4   1  20      402.33      415.06     84.23 o 
  -3   1  20       89.29       90.83     86.35 o 
  -2   1  20        0.61      110.86    106.56 o 
  -1   1  20      521.38      472.82     88.41 o 
   0   1  20       11.29       49.09     84.64 o 
   1   1  20      205.44      138.19     94.43 o 
   2   1  20      638.04      568.06     80.47 o 
   3   1  20      699.03      865.76     97.74 o 
   4   1  20       38.98      -41.89     96.20 o 
   5   1  20      588.51      480.97     82.35 o 
   6   1  20        0.33      -55.94     83.14 o 
   7   1  20      300.97      104.00     99.37 o 
   8   1  20       25.36       39.34     91.82 o 
   9   1  20      301.60      291.26     91.37 o 
 -13   2  20       53.30       58.46    135.21 o 
 -12   2  20      121.54      111.16    128.09 o 
 -11   2  20       56.02      101.21    125.24 o 
 -10   2  20      146.74      164.70    126.85 o 
  -9   2  20       33.52       93.38    100.66 o 
  -8   2  20       31.72      114.07    119.48 o 
  -7   2  20        8.51       74.92    148.77 o 
  -6   2  20      810.00      753.27    109.00 o 
  -5   2  20       20.32       65.81     92.86 o 
  -4   2  20      541.18      497.70    116.62 o 
  -3   2  20      274.06      268.17    119.21 o 
  -2   2  20      902.53      937.79     88.45 o 
  -1   2  20       65.66      136.97     86.80 o 
   0   2  20        4.29      141.55     90.19 o 
   1   2  20       13.04       59.12     73.62 o 
   2   2  20      320.25      285.23     89.05 o 
   3   2  20      127.51      161.75     77.94 o 
   4   2  20       19.38       35.12     81.44 o 
   5   2  20      435.33      348.73     93.78 o 
   6   2  20       30.64       41.15     77.64 o 
   7   2  20      194.54      218.20     83.22 o 
   8   2  20       27.20      -39.46    139.46 o 
   9   2  20        4.67       79.83     78.68 o 
 -11   3  20       27.80       29.45    111.82 o 
 -10   3  20      193.97      316.19    130.07 o 
  -9   3  20        2.85      193.58    123.47 o 
  -8   3  20      258.47      199.24    100.52 o 
  -7   3  20      141.77      139.35    106.11 o 
  -6   3  20      261.70      269.39     92.37 o 
  -5   3  20      479.60      391.29     97.24 o 
  -4   3  20       67.18      207.64    111.21 o 
  -3   3  20       22.41       79.54     97.64 o 
  -2   3  20      106.19      160.44    103.74 o 
  -1   3  20        9.67       49.68     92.34 o 
   0   3  20      551.40      457.77     78.86 o 
   1   3  20       33.75       89.22     66.07 o 
   2   3  20       41.00       53.43     69.85 o 
   3   3  20       86.91       95.13     62.73 o 
   4   3  20      214.22      226.50     71.02 o 
   5   3  20        5.68       47.61     70.87 o 
   6   3  20      354.35      388.25     75.93 o 
   7   3  20       13.10       34.58     72.40 o 
  -9   4  20       55.73      122.39     81.17 o 
  -8   4  20       13.26       99.73    107.06 o 
  -7   4  20        0.19      117.85     91.65 o 
  -6   4  20        4.47       79.42    102.45 o 
  -5   4  20      214.05      203.78     99.83 o 
  -4   4  20      559.81      535.43     99.42 o 
  -3   4  20        2.15      134.07     99.90 o 
  -2   4  20      195.76      205.07     83.66 o 
  -1   4  20       39.68       34.10     89.53 o 
   0   4  20        0.92       71.78    102.86 o 
   1   4  20       18.17       11.43    102.94 o 
   2   4  20        8.15       84.83     81.55 o 
   3   4  20      204.80      198.89     79.94 o 
   4   4  20       47.11      101.27     76.45 o 
   5   4  20       71.81       69.50     77.86 o 
  -4   5  20      110.81      152.18    105.25 o 
  -3   5  20      569.77      537.60    105.64 o 
  -2   5  20      154.54      235.98    104.10 o 
  -1   5  20      112.94      152.84    102.76 o 
   0   5  20        0.74       83.47     94.30 o 
   1   5  20        4.21       34.48     94.47 o 
 -13   0  21       20.42       46.44    251.26 o 
 -11   0  21        9.60       48.53    194.77 o 
  -9   0  21     3791.84     3547.88    200.16 o 
  -7   0  21      310.52      148.53    241.83 o 
  -5   0  21        4.87       40.96    140.64 o 
  -3   0  21      744.80      697.82    175.53 o 
  -1   0  21      511.20      442.19    159.55 o 
   1   0  21      940.79      898.74    135.31 o 
   3   0  21        6.62      -60.61    100.90 o 
   5   0  21      152.36      340.56    136.15 o 
   7   0  21       63.93       78.52    108.69 o 
   9   0  21      213.37      221.20    117.01 o 
 -13   1  21       63.13      107.64    136.14 o 
 -12   1  21       17.70      132.97    133.76 o 
 -11   1  21      113.68      203.57    122.39 o 
 -10   1  21       27.17      100.81    122.46 o 
  -9   1  21       49.58       67.58    120.33 o 
  -8   1  21      192.12      225.57    135.69 o 
  -7   1  21       12.95       35.05    115.80 o 
  -6   1  21      342.49      276.69    105.66 o 
  -5   1  21      349.52      343.83    105.33 o 
  -4   1  21       20.14       42.35     95.62 o 
  -3   1  21      747.81      770.47     91.41 o 
  -2   1  21       10.87       11.47    101.17 o 
  -1   1  21       84.15       64.85    108.00 o 
   0   1  21       70.37      314.23    114.02 o 
   1   1  21      117.01      180.46    112.43 o 
   2   1  21        7.47      -89.77     89.77 o 
   3   1  21      835.11      712.77     92.10 o 
   4   1  21       80.20      132.78     87.92 o 
   5   1  21      115.05      102.88     81.44 o 
   6   1  21      267.36      268.89     76.51 o 
   7   1  21       24.53       97.24     86.47 o 
   8   1  21        5.12       36.66     82.04 o 
   9   1  21        0.66      105.88     89.04 o 
 -12   2  21       29.03        3.79    128.29 o 
 -11   2  21      266.58      250.57    124.35 o 
 -10   2  21      111.25      121.19    107.15 o 
  -9   2  21      123.84      216.27    124.17 o 
  -8   2  21       98.42      147.83    121.25 o 
  -7   2  21       25.35       34.71    118.10 o 
  -6   2  21       60.45      131.05    104.39 o 
  -5   2  21       18.94       49.41     96.95 o 
  -4   2  21      310.24      354.55    110.54 o 
  -3   2  21       32.22        7.06    115.56 o 
  -2   2  21      382.33      444.27     85.71 o 
  -1   2  21      445.19      505.43     79.25 o 
   0   2  21        1.88       32.54     84.42 o 
   1   2  21       97.60      123.93     77.47 o 
   2   2  21       21.20      -30.49     76.59 o 
   3   2  21        0.01       93.59     80.98 o 
   4   2  21      239.21      205.66     88.55 o 
   5   2  21      295.64      253.01     84.28 o 
   6   2  21       60.87       82.90     81.52 o 
   7   2  21       33.36      187.39     91.43 o 
   8   2  21       78.87      130.80     85.21 o 
 -11   3  21       73.30       19.32    109.63 o 
 -10   3  21        7.38      151.48    126.33 o 
  -9   3  21      159.05      203.41     97.52 o 
  -8   3  21        0.51      173.40     99.44 o 
  -7   3  21      244.76      321.91    125.20 o 
  -6   3  21       25.29       64.27     93.06 o 
  -5   3  21      269.22      253.76    101.87 o 
  -4   3  21      651.81      690.56    102.14 o 
  -3   3  21      308.55      405.82    110.62 o 
  -2   3  21       63.13      106.01    103.84 o 
  -1   3  21      179.31      234.28     93.95 o 
   0   3  21       78.18       32.07     75.16 o 
   1   3  21       32.62      133.09     71.29 o 
   2   3  21      565.53      536.56     77.58 o 
   3   3  21      273.07      281.23     61.91 o 
   4   3  21       44.33       59.56     71.15 o 
   5   3  21        3.78       59.79     78.25 o 
   6   3  21        4.60       49.78     75.06 o 
   7   3  21        5.81       94.45     69.95 o 
  -8   4  21       89.78      180.98     87.46 o 
  -7   4  21       86.15       53.43     97.61 o 
  -6   4  21      152.89      183.61     93.33 o 
  -5   4  21      133.30       42.42    130.02 o 
  -4   4  21      214.30      262.66    104.85 o 
  -3   4  21      268.59      297.44    103.84 o 
  -2   4  21       75.45       66.43     82.99 o 
  -1   4  21      183.94      256.98     90.60 o 
   0   4  21      106.21       93.78     92.19 o 
   1   4  21       26.07       98.49     82.99 o 
   2   4  21        1.87       27.66    102.00 o 
   3   4  21        3.75      158.84     77.46 o 
   4   4  21      107.74      118.17     80.23 o 
 -12   0  22        4.45       73.28    209.22 o 
 -10   0  22      120.83       79.15    192.09 o 
  -8   0  22     1016.39      717.74    222.80 o 
  -6   0  22      143.37      279.67    145.40 o 
  -4   0  22       66.77       96.74    167.37 o 
  -2   0  22       63.30      223.40    140.57 o 
   0   0  22     2306.31     2024.98    162.35 o 
   2   0  22        0.01       91.12    119.47 o 
   4   0  22        4.39      -16.44    113.76 o 
   6   0  22      508.66      538.34    114.54 o 
   8   0  22       11.07      133.11    119.18 o 
 -13   1  22        0.00       88.82    138.34 o 
 -12   1  22       27.46      127.13    136.68 o 
 -11   1  22        9.52       15.42    128.48 o 
 -10   1  22      166.61      177.31    123.49 o 
  -9   1  22      134.11      103.58    109.08 o 
  -8   1  22      212.20      246.95    121.31 o 
  -7   1  22      523.28      490.54    117.20 o 
  -6   1  22      112.08      104.24     99.11 o 
  -5   1  22       23.69       75.01    105.48 o 
  -4   1  22        6.49       54.38     80.53 o 
  -3   1  22       28.51       70.69     86.03 o 
  -2   1  22      619.71      640.67    107.41 o 
  -1   1  22      387.84      367.79     94.51 o 
   0   1  22        5.70       85.18     90.69 o 
   1   1  22       46.78       14.56     76.47 o 
   2   1  22     2597.13     2364.23    144.01 o 
   3   1  22       22.99      139.69     81.81 o 
   4   1  22        3.88       44.63     93.80 o 
   5   1  22       85.47       91.63     81.39 o 
   6   1  22        0.65       79.74     74.53 o 
   7   1  22      110.66       69.31     81.87 o 
   8   1  22       33.29       -6.64     96.69 o 
 -12   2  22      118.45      152.00    129.74 o 
 -11   2  22       55.21      114.40    125.67 o 
 -10   2  22      356.08      316.44    128.99 o 
  -9   2  22     1197.14     1237.90    138.95 o 
  -8   2  22        1.02      -30.92    113.09 o 
  -7   2  22      110.96       88.22    101.54 o 
  -6   2  22       46.56       49.54    105.56 o 
  -5   2  22      324.28      344.23     95.25 o 
  -4   2  22       47.94       95.51    100.09 o 
  -3   2  22      927.79      925.35    105.52 o 
  -2   2  22      767.73      752.31     75.27 o 
  -1   2  22      456.99      522.91     74.48 o 
   0   2  22       17.26       64.37     86.23 o 
   1   2  22      431.15      455.14     82.08 o 
   2   2  22      658.30      710.54     84.19 o 
   3   2  22       48.29       47.34     73.24 o 
   4   2  22        2.49       34.80     87.67 o 
   5   2  22      251.34      208.69    100.26 o 
   6   2  22        0.56       68.92     81.51 o 
   7   2  22      172.88      177.03     77.97 o 
   8   2  22        3.85      118.76     86.58 o 
 -10   3  22      201.18      184.32    111.70 o 
  -9   3  22        7.52       86.40    108.73 o 
  -8   3  22      121.61      117.43    110.59 o 
  -7   3  22        1.70      121.23    129.29 o 
  -6   3  22       31.60       -5.07     95.72 o 
  -5   3  22      366.41      325.16    112.61 o 
  -4   3  22       13.52      -47.65     94.40 o 
  -3   3  22      118.08       60.39     96.46 o 
  -2   3  22      239.96      188.25    102.08 o 
  -1   3  22        1.12       28.81     92.98 o 
   0   3  22       55.25      104.28     88.87 o 
   1   3  22        0.99       48.00     97.40 o 
   2   3  22      117.30       97.81     71.20 o 
   3   3  22       24.76       95.76     68.30 o 
   4   3  22        1.92       81.37     71.82 o 
   5   3  22      253.51      219.71     76.28 o 
   6   3  22       55.30      160.57     79.85 o 
  -8   4  22       10.02      -21.95    105.26 o 
  -7   4  22        0.78       72.36     95.48 o 
  -6   4  22        0.69       44.75    102.42 o 
  -5   4  22        6.64       84.60    120.60 o 
  -4   4  22       64.47       49.14    105.95 o 
  -3   4  22       42.72      -12.86     90.02 o 
  -2   4  22       45.15       54.65     92.08 o 
  -1   4  22      102.16      170.38     96.12 o 
   0   4  22      384.17      338.82     93.29 o 
   1   4  22       42.14       30.19    102.15 o 
   2   4  22       92.85       59.27     81.18 o 
   3   4  22       97.76      173.95     72.42 o 
 -11   0  23       95.36      166.63    204.05 o 
  -9   0  23       66.66      115.78    133.24 o 
  -7   0  23      897.85      757.94    121.62 o 
  -5   0  23      192.25      312.76    168.60 o 
  -3   0  23      252.90      161.81    131.91 o 
  -1   0  23     1289.31     1406.33    261.51 o 
   1   0  23     1573.33     1382.96    249.57 o 
   3   0  23      853.98      904.60    122.70 o 
   5   0  23       16.07       63.34    116.23 o 
   7   0  23      438.57      514.58    133.72 o 
 -12   1  23      127.04      106.81    131.34 o 
 -11   1  23       15.04      115.41    126.17 o 
 -10   1  23       16.53       39.46    132.68 o 
  -9   1  23      417.69      411.39    114.63 o 
  -8   1  23       42.38      109.66    130.58 o 
  -7   1  23        1.80       37.14    101.04 o 
  -6   1  23       18.80      105.07    111.87 o 
  -5   1  23       28.32      103.54     93.89 o 
  -4   1  23       42.87      102.41     92.35 o 
  -3   1  23      507.26      498.49     91.03 o 
  -2   1  23      270.55      309.41     95.18 o 
  -1   1  23      129.42      189.17     99.71 o 
   0   1  23        9.16       97.10     98.22 o 
   1   1  23       91.19      149.84    101.09 o 
   2   1  23      511.74      565.73     86.91 o 
   3   1  23        0.87      146.80     82.11 o 
   4   1  23      124.74      221.00     78.54 o 
   5   1  23        1.22       30.72     84.87 o 
   6   1  23      189.15      280.64     81.50 o 
   7   1  23       26.05       55.22     73.88 o 
   8   1  23       46.15       65.65     83.71 o 
 -11   2  23      162.17      249.50    124.18 o 
 -10   2  23      104.28      117.13    125.67 o 
  -9   2  23       63.45       29.79    138.08 o 
  -8   2  23        0.33       70.73    129.93 o 
  -7   2  23      176.65      141.05    120.34 o 
  -6   2  23      171.85      211.71     99.88 o 
  -5   2  23        2.63       40.70    102.43 o 
  -4   2  23       11.71       32.72     95.85 o 
  -3   2  23      402.44      457.00     72.79 o 
  -2   2  23     1084.79     1102.76     85.52 o 
  -1   2  23       73.96       32.26     77.75 o 
   0   2  23       79.12       51.34     83.59 o 
   1   2  23      124.53      120.18     83.06 o 
   2   2  23       12.73        7.71     80.67 o 
   3   2  23        9.99       -0.99     83.84 o 
   4   2  23       34.01      127.89     88.98 o 
   5   2  23       52.70      163.86     80.32 o 
   6   2  23       41.04      104.24     87.66 o 
   7   2  23       72.53      155.16     82.27 o 
 -10   3  23       69.15      121.58    100.81 o 
  -9   3  23       10.90       14.77    113.17 o 
  -8   3  23       85.34      120.67     97.67 o 
  -7   3  23       56.09      111.04    116.56 o 
  -6   3  23      363.93      437.36    107.36 o 
  -5   3  23        5.29      119.46    117.46 o 
  -4   3  23      168.06      270.22    111.14 o 
  -3   3  23      430.02      371.31    100.56 o 
  -2   3  23      153.31      100.08    108.10 o 
  -1   3  23       13.25       68.43    106.08 o 
   0   3  23       61.55       89.66     88.28 o 
   1   3  23        0.01       88.99     70.21 o 
   2   3  23        0.01       62.01     76.05 o 
   3   3  23       55.83      113.60     79.69 o 
   4   3  23        7.75       31.86     79.58 o 
   5   3  23       55.76      123.60     68.31 o 
  -7   4  23       64.64      219.11    111.94 o 
  -6   4  23       35.36       22.27    140.85 o 
  -5   4  23      151.59      242.26    123.73 o 
  -4   4  23        1.90       91.03    117.95 o 
  -3   4  23        7.12       29.48    105.53 o 
  -2   4  23      154.80      138.66     89.87 o 
  -1   4  23       20.06       85.33    106.55 o 
   0   4  23        6.99       66.85     91.97 o 
   1   4  23       36.59       70.47     94.02 o 
   2   4  23       28.00       28.05    102.29 o 
 -12   0  24       30.19      127.05    151.76 o 
 -10   0  24      167.11      217.73    132.19 o 
  -8   0  24      339.02      240.92    170.62 o 
  -6   0  24      191.61      244.36    142.32 o 
  -4   0  24      646.96      698.99    136.04 o 
  -2   0  24      295.59      425.54    161.40 o 
   0   0  24      148.52      241.91    154.82 o 
   2   0  24        9.03       66.60    157.59 o 
   4   0  24      338.44      410.30    106.76 o 
   6   0  24      154.86      126.37    138.09 o 
 -12   1  24      191.40      197.98    129.15 o 
 -11   1  24        9.54       68.32    134.00 o 
 -10   1  24      590.69      606.13    133.68 o 
  -9   1  24       26.22       47.91    116.66 o 
  -8   1  24      167.27      176.66    121.12 o 
  -7   1  24       69.66       69.55    107.53 o 
  -6   1  24       61.25       44.01    114.49 o 
  -5   1  24       33.55      158.73     90.89 o 
  -4   1  24      143.19      220.26     95.52 o 
  -3   1  24        3.46       49.77     83.35 o 
  -2   1  24      467.81      443.51    103.08 o 
  -1   1  24      253.03      237.88    100.74 o 
   0   1  24      124.19      150.35     98.17 o 
   1   1  24      669.44      599.13     93.10 o 
   2   1  24       15.64       41.24     89.34 o 
   3   1  24        2.30       66.87     95.06 o 
   4   1  24       25.69       13.72     76.82 o 
   5   1  24       15.46       45.26     86.70 o 
   6   1  24      143.82      135.15     92.50 o 
   7   1  24        3.81      -74.01     74.01 o 
 -11   2  24      132.34      146.00    128.52 o 
 -10   2  24       54.07      196.95    134.63 o 
  -9   2  24        1.48       54.18    101.57 o 
  -8   2  24       17.40       22.68    108.26 o 
  -7   2  24       40.28       99.58    123.85 o 
  -6   2  24        8.63       79.65    117.93 o 
  -5   2  24      125.56       28.43    108.69 o 
  -4   2  24       77.77      126.72    110.22 o 
  -3   2  24      128.29       86.29     72.87 o 
  -2   2  24        4.77       41.70     81.04 o 
  -1   2  24       30.91       57.57     89.35 o 
   0   2  24      103.29      144.20     86.19 o 
   1   2  24      786.88      758.57     91.43 o 
   2   2  24      435.86      456.66     72.74 o 
   3   2  24      297.12      242.10     79.00 o 
   4   2  24       64.86      117.14     78.61 o 
   5   2  24       60.74       86.91    106.78 o 
   6   2  24       65.19      156.55     92.95 o 
  -9   3  24      416.40      380.79    111.56 o 
  -8   3  24        4.97       24.67    115.45 o 
  -7   3  24       13.42      144.86    125.09 o 
  -6   3  24      119.21       94.06    124.08 o 
  -5   3  24      216.06      157.46    104.36 o 
  -4   3  24     1171.05     1119.94    113.04 o 
  -3   3  24        7.28        2.98     95.51 o 
  -2   3  24      191.19      259.22    111.91 o 
  -1   3  24        0.12       40.51    111.31 o 
   0   3  24      176.51      232.40     88.60 o 
   1   3  24       14.35       -0.86     67.83 o 
   2   3  24       33.29       95.31     81.85 o 
   3   3  24       47.89       78.10     83.05 o 
   4   3  24      135.00      146.98     77.74 o 
  -6   4  24       44.81      -19.50    146.74 o 
  -5   4  24       54.13      128.24    105.84 o 
  -4   4  24      218.11      133.22    115.65 o 
  -3   4  24       56.31      -51.77    100.17 o 
  -2   4  24      532.97      496.48    105.65 o 
  -1   4  24      111.68      170.63     98.13 o 
   0   4  24       47.41       -8.79     98.09 o 
   1   4  24      129.78       80.27     96.42 o 
 -11   0  25      344.19      272.48    147.60 o 
  -9   0  25       89.81      194.61    162.77 o 
  -7   0  25      213.86      256.58    115.00 o 
  -5   0  25     1523.28     1222.18    164.28 o 
  -3   0  25     1709.01     1674.91    123.55 o 
  -1   0  25      157.34      216.80    160.03 o 
   1   0  25      797.17      829.54    205.16 o 
   3   0  25      170.49      219.96    144.98 o 
   5   0  25      105.50      196.69    114.56 o 
   7   0  25        9.63      -41.35    107.51 o 
 -11   1  25        5.00       64.39    124.66 o 
 -10   1  25       41.69       -3.43    134.44 o 
  -9   1  25       86.03       78.66    115.69 o 
  -8   1  25      143.28      163.29    114.65 o 
  -7   1  25       37.97       83.44    117.55 o 
  -6   1  25     1142.94     1133.39    122.32 o 
  -5   1  25        2.59        7.92    103.40 o 
  -4   1  25       20.82       48.57     96.78 o 
  -3   1  25       47.49       -7.10     86.36 o 
  -2   1  25      471.98      500.00     95.48 o 
  -1   1  25     1337.18     1341.29    129.50 o 
   0   1  25      472.02      526.13     83.73 o 
   1   1  25      221.70      115.61     96.68 o 
   2   1  25        4.21       77.82     98.40 o 
   3   1  25      253.05      247.57     92.87 o 
   4   1  25       57.20       36.67     81.26 o 
   5   1  25       91.56      143.57     86.16 o 
   6   1  25       12.76       64.95     79.96 o 
 -10   2  25       14.84      113.20    129.45 o 
  -9   2  25        5.42       42.44    104.22 o 
  -8   2  25       80.21       59.55    133.01 o 
  -7   2  25        2.48      -44.16    127.48 o 
  -6   2  25       31.60       28.98    113.86 o 
  -5   2  25      233.53      237.11    101.74 o 
  -4   2  25        7.51       86.18    111.84 o 
  -3   2  25      137.44      166.22     82.96 o 
  -2   2  25       19.99        3.34     88.66 o 
  -1   2  25        0.66       45.30     74.60 o 
   0   2  25       65.75      192.73     99.00 o 
   1   2  25        8.52      137.51    100.29 o 
   2   2  25       11.64       16.37    111.50 o 
   3   2  25        5.86      -14.77     80.07 o 
   4   2  25        3.63       72.59     78.88 o 
   5   2  25      154.12      172.57     83.95 o 
  -8   3  25        0.07      -35.79     90.16 o 
  -7   3  25      178.44      197.78    154.83 o 
  -6   3  25      214.06      196.81    106.05 o 
  -5   3  25       31.35      111.67    102.81 o 
  -4   3  25        3.19       26.46    120.92 o 
  -3   3  25       93.58      145.14    111.60 o 
  -2   3  25        8.56      -38.49    110.36 o 
  -1   3  25       21.50        4.47     97.20 o 
   0   3  25       54.46      171.32     99.65 o 
   1   3  25      193.05      229.06     74.57 o 
   2   3  25       51.54      129.81     83.14 o 
   3   3  25       65.88      168.25     74.39 o 
  -3   4  25       99.01      146.29    101.92 o 
  -2   4  25       79.15       88.03    109.81 o 
 -10   0  26        3.86       46.82    164.26 o 
  -8   0  26      152.54       85.73    193.48 o 
  -6   0  26      250.63      246.35    130.26 o 
  -4   0  26     1378.96     1370.27    164.18 o 
  -2   0  26     1105.75     1121.75    116.41 o 
   0   0  26     1005.50      871.40    158.84 o 
   2   0  26        0.01       43.73    290.04 o 
   4   0  26       44.83      166.67    140.49 o 
   6   0  26       73.35      170.79    129.08 o 
 -10   1  26      145.14      153.79    135.92 o 
  -9   1  26       80.97      105.26    118.36 o 
  -8   1  26        0.37       79.70    116.36 o 
  -7   1  26      134.19      144.94    121.42 o 
  -6   1  26      266.09      287.49    118.38 o 
  -5   1  26       82.19      146.54    111.61 o 
  -4   1  26      252.69      260.93     97.48 o 
  -3   1  26      165.41      226.98     97.24 o 
  -2   1  26      101.29      198.06    101.09 o 
  -1   1  26      548.15      463.65     93.78 o 
   0   1  26      465.30      355.79     97.31 o 
   1   1  26       37.33      154.28     92.50 o 
   2   1  26      593.89      523.09     80.19 o 
   3   1  26       51.19      -97.34     98.21 o 
   4   1  26        7.01      -22.14     84.06 o 
   5   1  26       20.93       -3.01     98.92 o 
  -9   2  26      524.20      565.17    107.60 o 
  -8   2  26       23.24        0.98    129.69 o 
  -7   2  26      120.50      145.06    117.08 o 
  -6   2  26        4.97      -29.15    108.13 o 
  -5   2  26      403.15      369.80    111.02 o 
  -4   2  26        5.56      101.48    115.86 o 
  -3   2  26      134.59      215.84     94.48 o 
  -2   2  26       42.67      108.32     81.49 o 
  -1   2  26      799.04      799.97     89.64 o 
   0   2  26        1.75      157.42     97.10 o 
   1   2  26      650.13      574.65     78.97 o 
   2   2  26       19.49      182.40    109.61 o 
   3   2  26        2.63       86.67     82.69 o 
   4   2  26        1.97      -25.42     76.29 o 
  -7   3  26        0.95      -58.58    115.74 o 
  -6   3  26       16.49       63.91    105.11 o 
  -5   3  26        0.86       83.81    108.85 o 
  -4   3  26       13.88       35.08    117.04 o 
  -3   3  26        0.00       61.59    111.42 o 
  -2   3  26        5.71        5.01     93.86 o 
  -1   3  26       29.17       67.53     93.26 o 
   0   3  26       18.76       -9.28     84.02 o 
   1   3  26       29.57       49.19     77.85 o 
   2   3  26       25.65       76.06     79.41 o 
  -9   0  27      226.25      212.38    187.91 o 
  -7   0  27      119.15      112.09    161.04 o 
  -5   0  27       60.88      149.59    128.57 o 
  -3   0  27      690.99      870.22    211.71 o 
  -1   0  27       40.66      -32.33    165.47 o 
   1   0  27       33.50       76.76    148.32 o 
   3   0  27        0.96       72.09    116.54 o 
   5   0  27      206.15      301.29    120.90 o 
 -10   1  27       13.17      112.19    137.57 o 
  -9   1  27       50.01       48.26    113.93 o 
  -8   1  27        3.37      -19.38    119.59 o 
  -7   1  27      184.94      220.04    124.46 o 
  -6   1  27      112.55      201.15    125.78 o 
  -5   1  27      831.35      729.48    118.14 o 
  -4   1  27       35.52      141.69     99.64 o 
  -3   1  27      107.00      105.60     86.96 o 
  -2   1  27       88.78      156.68     99.59 o 
  -1   1  27        2.96       30.77    102.90 o 
   0   1  27      217.22      165.53    101.93 o 
   1   1  27       97.64      160.48     85.81 o 
   2   1  27      495.05      660.57     90.16 o 
   3   1  27       89.81      -17.21     87.22 o 
   4   1  27        6.09      -58.65     79.36 o 
   5   1  27        6.32       91.46     87.41 o 
  -9   2  27       25.83       81.91     99.03 o 
  -8   2  27       40.41      -23.38    146.08 o 
  -7   2  27        2.07       66.61    145.56 o 
  -6   2  27       35.26      154.24    117.09 o 
  -5   2  27      264.55      301.39    126.47 o 
  -4   2  27      210.86      188.51    119.47 o 
  -3   2  27      122.49      188.04     83.70 o 
  -2   2  27        7.39        6.78     80.92 o 
  -1   2  27       64.95       34.24     87.20 o 
   0   2  27      123.27      113.25     77.80 o 
   1   2  27       13.05       37.50     81.92 o 
   2   2  27      146.85      127.13    101.15 o 
   3   2  27      180.87       40.16     99.08 o 
  -6   3  27       48.72       85.27    114.31 o 
  -5   3  27       45.96       42.30    101.98 o 
  -4   3  27        0.55       71.71    114.32 o 
  -3   3  27       65.34       83.88    116.55 o 
  -2   3  27       96.78      162.81    104.70 o 
  -1   3  27      178.98      140.54    112.79 o 
   0   3  27       30.80       40.06     86.69 o 
   1   3  27        4.98       54.74     89.55 o 
  -8   0  28      120.47      125.48    225.91 o 
  -6   0  28        2.21      116.51    161.07 o 
  -4   0  28      652.86      538.94    168.12 o 
  -2   0  28      708.78      852.17    170.57 o 
   0   0  28      824.91      708.82    170.89 o 
   2   0  28       33.53       97.36    123.29 o 
   4   0  28        0.00      110.52    155.80 o 
  -9   1  28       43.39       43.98    126.18 o 
  -8   1  28       15.15       15.96    128.23 o 
  -7   1  28        7.36       48.45    103.25 o 
  -6   1  28       20.31      115.31    133.73 o 
  -5   1  28      137.77      204.73    111.59 o 
  -4   1  28        6.31      122.46     87.06 o 
  -3   1  28       13.35      120.01    103.11 o 
  -2   1  28        4.32       92.78    103.85 o 
  -1   1  28      203.85      317.47    101.91 o 
   0   1  28      401.20      365.59     94.85 o 
   1   1  28        7.74      116.77     83.41 o 
   2   1  28       78.20       86.64     92.10 o 
   3   1  28        9.23      -21.42    101.38 o 
  -7   2  28       11.14      119.32    141.63 o 
  -6   2  28       82.74      140.26    122.46 o 
  -5   2  28       66.25      105.24    116.73 o 
  -4   2  28      194.86      115.91    123.00 o 
  -3   2  28       61.03       29.85     93.21 o 
  -2   2  28       25.08      137.30     85.52 o 
  -1   2  28        0.02       21.03     77.32 o 
   0   2  28      205.91      144.38     86.05 o 
   1   2  28      100.72      105.32     91.98 o 
   2   2  28       35.97      100.92     80.75 o 
  -7   0  29       66.19      246.56    161.70 o 
  -5   0  29       43.71      249.98    115.05 o 
  -3   0  29        1.59      109.79    166.07 o 
  -1   0  29      207.26      247.33    109.84 o 
   1   0  29      883.78     1065.28    133.54 o 
   3   0  29        2.11      166.55    128.73 o 
  -8   1  29        7.73      -17.19    120.80 o 
  -7   1  29       39.80      135.99    134.67 o 
  -6   1  29      196.54      158.08    130.18 o 
  -5   1  29      321.80      378.96    102.15 o 
  -4   1  29      457.95      402.68     93.96 o 
  -3   1  29        2.56      -15.70     88.22 o 
  -2   1  29       92.60      119.80    100.82 o 
  -1   1  29        5.55       28.43     90.62 o 
   0   1  29       28.56       47.17     91.36 o 
   1   1  29        1.02      177.08    112.64 o 
   2   1  29       74.58      214.28    112.63 o 
  -6   2  29        1.66        7.70    123.85 o 
  -5   2  29      337.29      269.44    121.73 o 
  -4   2  29        2.63      -33.53    109.61 o 
  -3   2  29       63.06       31.74     78.91 o 
  -2   2  29       54.71      114.69     83.91 o 
  -1   2  29       20.97       41.97     99.51 o 
   0   2  29       58.23      168.03    101.10 o 
  -6   0  30      720.90      652.68    170.81 o 
  -4   0  30       17.25      103.98    159.88 o 
  -2   0  30      316.25      174.41    160.17 o 
   0   0  30        9.90      -46.84    156.84 o 
  -6   1  30      247.58      208.59    139.32 o 
  -5   1  30      287.84      249.37    101.04 o 
  -4   1  30       90.95      172.03    100.79 o 
  -3   1  30      161.08      191.11     91.34 o 
  -2   1  30      103.82      187.06     89.80 o 
  -1   1  30       13.42       53.94    112.52 o 
   0   1  30       40.08      182.30     99.28 o 
  -5   0  31       39.28      136.71    135.83 o 
  -3   0  31        7.13       66.95    164.41 o 
  -1   0  31      208.00      236.15    114.33 o 
                                                 
